# Supplementary material for: Ethane-1,2-diaminium 4,5-dichloro­phthalate
Source: Acta Crystallogr Sect E Struct Rep Online. 2009 Dec 24;66(Pt 1):o235. doi: 10.1107/S1600536809054427 (PMC2980108; doi:10.1107/S1600536809054427)
Supplement: Supplementary file 1 [file e-66-0o235-sup1.cif]

##############################################################################
###                                                                        ###
###        Electronic paper (Acta Crystallographica Section E)             ###
###                                                                        ###
##############################################################################
#                                                                            #
# This CIF contains the data in a paper accepted for publication in Acta     #
# Crystallographica Section E. It conforms to the requirements of Notes      #
# for Authors for Section E, and has been peer reviewed under the auspices   #
# of the IUCr Commission on Journals.                                        #
#                                                                            #
# Full details of the Crystallographic Information File format               #
# are given in the paper "The Crystallographic Information File (CIF):       #
# a New Standard Archive File for Crystallography" by S. R. Hall, F. H.      #
# Allen and I. D. Brown [Acta Cryst. (1991), A47, 655-685].                  #
#                                                                            #
# The current version of the core CIF dictionary is obtainable from          #
# ftp://ftp.iucr.org/pub/cif_core.dic. The current version number is 2.4.    #
#                                                                            #
# Software is freely available for graphical display of the structure(s) in  #
# this CIF.  For information consult the CIF home page http://www.iucr.org/  #
# cif/home.html                                                              #
#                                                                            #
# This file may be used for bona fide research purposes within the           #
# scientific community so long as proper attribution is given to the journal # 
# article from which it was obtained.                                        #
#                                                                            #
##############################################################################
                                             
data_global
_audit_creation_method     ' SHELXL97 (Sheldrick, 2008)'
_journal_date_recd_electronic     2009-12-04
_journal_date_accepted     2009-12-17
_journal_name_full     'Acta Crystallographica, Section E'
_journal_year     2010
_journal_volume     66
_journal_issue      1
_journal_page_first     o235
_journal_page_last     o235
_journal_paper_category     QO
_journal_coeditor_code     PV2246
_publ_contact_author_name     'Dr Graham Smith'
_publ_contact_author_address
;
    School of Physical and Chemical Sciences
    Queensland University of Technology
    GPO Box 2434, Brisbane 4001, Australia
;
_publ_contact_author_email     ' g.smith@qut.edu.au '
_publ_contact_author_fax     ' 61 7 3138 1804 '
_publ_contact_author_phone     ' 61 7 3300 2667 '
_publ_section_title
;
Ethane-1,2-diaminium 4,5-dichlorophthalate
;
loop_
    _publ_author_name
    _publ_author_address
    'Graham Smith'
;
 School of Physical and Chemical Sciences
 Queensland University of Technology
 GPO Box 2434, Brisbane, Queensland 4001, Australia
;
    'Urs D. Wermuth'
;
 School of Biomolecular and Physical Sciences
 Griffith University
 Nathan, Queensland 4111, Australia
;
data_I
_audit_creation_method     SHELXL97
_chemical_name_systematic
;
Ethane-1,2-diaminium 4,5-dichlorophthalate
;
_chemical_name_common     'ethylenediaminium 4,5-dichlorophthalate'
_chemical_formula_moiety     'C2 H10 N2 2+, C8 H2 Cl2 O4 2-'
_chemical_formula_sum     'C10 H12 Cl2 N2 O4'
_chemical_formula_iupac     'C2 H10 N2 2+, C8 H2 Cl2 O4 2-'
_chemical_formula_weight     295.12
_chemical_melting_point     529
_symmetry_cell_setting     'monoclinic'
_symmetry_space_group_name_H-M     'P 21/c'
_symmetry_space_group_name_Hall     '-P 2yc'
loop_
    _symmetry_equiv_pos_as_xyz
    'x, y, z'
    '-x, y+1/2, -z+1/2'
    '-x, -y, -z'
    'x, -y+1/2, z+1/2'
_cell_length_a     12.8920(10)
_cell_length_b     8.3881(5)
_cell_length_c     11.8873(8)
_cell_angle_alpha     90.00
_cell_angle_beta     104.761(7)
_cell_angle_gamma     90.00
_cell_volume     1243.06(15)
_cell_formula_units_Z     4
_cell_measurement_reflns_used     7149
_cell_measurement_theta_min     3.19
_cell_measurement_theta_max     28.78
_cell_measurement_temperature     200(2)
_exptl_crystal_description     'block'
_exptl_crystal_colour     'colourless'
_exptl_crystal_size_max     0.35
_exptl_crystal_size_mid     0.30
_exptl_crystal_size_min     0.28
_exptl_crystal_density_diffrn     1.577
_exptl_crystal_density_meas     ?
_exptl_crystal_density_method     'not measured'
_exptl_crystal_F_000     608
_exptl_absorpt_coefficient_mu     0.530
_exptl_absorpt_correction_type     'multi-scan'
_exptl_absorpt_process_details     '(<i>SADABS</i>; Sheldrick, 1996)'
_exptl_absorpt_correction_T_min     0.955
_exptl_absorpt_correction_T_max     0.980
_exptl_special_details
;
;
_diffrn_ambient_temperature     200(2)
_diffrn_radiation_type     MoK\a
_diffrn_radiation_wavelength     0.71073
_diffrn_radiation_source     'Enhance (Mo) X-ray source'
_diffrn_radiation_monochromator     'graphite'
_diffrn_measurement_device_type
                       'Oxford Diffraction Gemini-S CCD detector diffractometer'
_diffrn_measurement_method     '\w scans'
_diffrn_detector_area_resol_mean     ?
_diffrn_reflns_number     15108
_diffrn_reflns_av_R_equivalents     0.0250
_diffrn_reflns_av_sigmaI/netI     0.0165
_diffrn_reflns_theta_min     3.20
_diffrn_reflns_theta_max     26.00
_diffrn_reflns_theta_full     26.00
_diffrn_measured_fraction_theta_max     0.999
_diffrn_measured_fraction_theta_full     0.999
_diffrn_reflns_limit_h_min     -15
_diffrn_reflns_limit_h_max     15
_diffrn_reflns_limit_k_min     -10
_diffrn_reflns_limit_k_max     10
_diffrn_reflns_limit_l_min     -14
_diffrn_reflns_limit_l_max     14
_diffrn_standards_number     0
_diffrn_standards_interval_count     .
_diffrn_standards_interval_time     .
_diffrn_standards_decay_%     ?
_refine_special_details
;
Refinement of <i>F</i>^2^ against ALL reflections. The weighted <i>R</i>-factor
<i>wR</i> and goodness of fit <i>S</i> are based on <i>F</i>^2^, conventional
<i>R</i>-factors <i>R</i> are based on <i>F</i>, with <i>F</i> set to zero for
negative <i>F</i>^2^. The threshold expression of <i>F</i>^2^ >
\s(<i>F</i>^2^) is used only for calculating <i>R</i>-factors(gt) <i>etc</i>.
and is not relevant to the choice of reflections for refinement.
<i>R</i>-factors based on <i>F</i>^2^ are statistically about twice as large
as those based on <i>F</i>, and <i>R</i>- factors based on ALL data will be
even larger.
;
_reflns_number_total     2442
_reflns_number_gt     2174
_reflns_threshold_expression     'I>2\s(I)'
_refine_ls_structure_factor_coef     Fsqd
_refine_ls_matrix_type     full
_refine_ls_R_factor_all     0.0309
_refine_ls_R_factor_gt     0.0258
_refine_ls_wR_factor_gt     0.0690
_refine_ls_wR_factor_ref     0.0705
_refine_ls_goodness_of_fit_ref     1.086
_refine_ls_restrained_S_all     1.086
_refine_ls_number_reflns     2442
_refine_ls_number_parameters     187
_refine_ls_number_restraints     0
_refine_ls_hydrogen_treatment     mixed
_refine_ls_weighting_scheme     calc
_refine_ls_weighting_details
         'calc w=1/[\s^2^(Fo^2^)+(0.0401P)^2^+0.2917P] where P=(Fo^2^+2Fc^2^)/3'
_atom_sites_solution_hydrogens     geom
_atom_sites_solution_primary     direct
_atom_sites_solution_secondary     difmap
_refine_ls_shift/su_max     0.001
_refine_ls_shift/su_mean     0.000
_refine_diff_density_max     0.278
_refine_diff_density_min     -0.241
_refine_ls_extinction_method     none
_refine_ls_extinction_coef     ?
loop_
    _atom_type_symbol
    _atom_type_description
    _atom_type_scat_dispersion_real
    _atom_type_scat_dispersion_imag
    _atom_type_scat_source
    'C' 'C' 0.0033 0.0016
                         'International Tables Vol C Tables 4.2.6.8 and 6.1.1.4'
    'H' 'H' 0.0000 0.0000
                         'International Tables Vol C Tables 4.2.6.8 and 6.1.1.4'
    'N' 'N' 0.0061 0.0033
                         'International Tables Vol C Tables 4.2.6.8 and 6.1.1.4'
    'O' 'O' 0.0106 0.0060
                         'International Tables Vol C Tables 4.2.6.8 and 6.1.1.4'
    'Cl' 'Cl' 0.1484 0.1585
                         'International Tables Vol C Tables 4.2.6.8 and 6.1.1.4'
_computing_data_collection     '<i>CrysAlis Pro</i> (Oxford Diffraction, 2009)'
_computing_cell_refinement     '<i>CrysAlis Pro</i> (Oxford Diffraction, 2009)'
_computing_data_reduction     '<i>CrysAlis Pro</i> (Oxford Diffraction, 2009)'
_computing_structure_solution     '<i>SIR92</i> (Altomare <i>et al.</i>, 1994)'
_computing_structure_refinement
                      'SHELXL97 (Sheldrick, 2008) within WinGX (Farrugia, 1999)'
_computing_molecular_graphics     '<i>PLATON</i> (Spek, 2009)'
_computing_publication_material     '<i>PLATON</i> (Spek, 2009)'
loop_
    _atom_site_type_symbol
    _atom_site_label
    _atom_site_fract_x
    _atom_site_fract_y
    _atom_site_fract_z
    _atom_site_U_iso_or_equiv
    _atom_site_thermal_displace_type
    _atom_site_calc_flag
    _atom_site_refinement_flags
    _atom_site_occupancy
    Cl Cl4 1.04287(3) 0.27191(5) 0.51216(3) 0.02960(10)
                                                      Uani . . 1.000
    Cl Cl5 1.08544(3) 0.02709(6) 0.72577(4) 0.0387(2) Uani . . 1.000
    O O11 0.70606(8) -0.03906(13) 0.79920(9) 0.0278(3) Uani . . 1.000
    O O12 0.59071(7) 0.12464(13) 0.68133(9) 0.0241(3) Uani . . 1.000
    O O21 0.58818(8) 0.28845(12) 0.44570(8) 0.0219(3) Uani . . 1.000
    O O22 0.63839(8) 0.45072(12) 0.59914(8) 0.0212(3) Uani . . 1.000
    C C1 0.77314(10) 0.12670(16) 0.67229(11) 0.0161(4) Uani . . 1.000
    C C2 0.75625(11) 0.24125(16) 0.58269(11) 0.0157(3) Uani . . 1.000
    C C3 0.83974(11) 0.28193(16) 0.53312(12) 0.0179(4) Uani . . 1.000
    C C4 0.94056(11) 0.21453(17) 0.57457(12) 0.0199(4) Uani . . 1.000
    C C5 0.95892(11) 0.10573(18) 0.66647(13) 0.0218(4) Uani . . 1.000
    C C6 0.87486(11) 0.06009(17) 0.71298(12) 0.0209(4) Uani . . 1.000
    C C11 0.68289(10) 0.06677(16) 0.72250(11) 0.0164(4) Uani . . 1.000
    C C21 0.65154(11) 0.33073(16) 0.53918(11) 0.0160(4) Uani . . 1.000
    N N1A 0.60404(10) 1.02002(15) 0.31902(11) 0.0207(4) Uani . . 1.000
    N N2A 0.58594(10) 0.68181(14) 0.42855(11) 0.0180(3) Uani . . 1.000
    C C1A 0.69095(11) 0.91156(17) 0.38430(13) 0.0209(4) Uani . . 1.000
    C C2A 0.65833(11) 0.81624(17) 0.47846(12) 0.0212(4) Uani . . 1.000
    H H3 0.82780 0.35450 0.47200 0.0220 Uiso calc R 1.000
    H H6 0.88660 -0.01580 0.77190 0.0250 Uiso calc R 1.000
    H H11A 0.6007(14) 1.117(2) 0.3654(15) 0.034(5) Uiso . . 1.000
    H H12A 0.6168(15) 1.044(2) 0.2495(18) 0.040(5) Uiso . . 1.000
    H H13A 0.5379(16) 0.975(2) 0.3039(16) 0.033(5) Uiso . . 1.000
    H H14A 0.75380 0.97470 0.41970 0.0250 Uiso calc R 1.000
    H H15A 0.71040 0.83840 0.32990 0.0250 Uiso calc R 1.000
    H H21A 0.5195(15) 0.718(2) 0.3925(15) 0.029(5) Uiso . . 1.000
    H H22A 0.6153(15) 0.623(2) 0.3789(16) 0.036(5) Uiso . . 1.000
    H H23A 0.5786(15) 0.610(2) 0.4847(17) 0.038(5) Uiso . . 1.000
    H H24A 0.72210 0.77460 0.53250 0.0250 Uiso calc R 1.000
    H H25A 0.62220 0.88600 0.52140 0.0250 Uiso calc R 1.000
loop_
    _atom_site_aniso_label
    _atom_site_aniso_U_11
    _atom_site_aniso_U_22
    _atom_site_aniso_U_33
    _atom_site_aniso_U_12
    _atom_site_aniso_U_13
    _atom_site_aniso_U_23
    Cl4 0.0202(2) 0.0375(2) 0.0362(2) -0.0003(2) 0.0163(2) 0.0087(2)
    Cl5 0.0177(2) 0.0531(3) 0.0476(3) 0.0126(2) 0.0126(2) 0.0243(2)
    O11 0.0252(5) 0.0276(6) 0.0354(6) 0.0057(4) 0.0163(5) 0.0159(5)
    O12 0.0151(5) 0.0308(6) 0.0275(5) 0.0017(4) 0.0073(4) 0.0096(4)
    O21 0.0203(5) 0.0256(6) 0.0190(5) 0.0050(4) 0.0038(4) -0.0004(4)
    O22 0.0263(5) 0.0179(5) 0.0222(5) 0.0040(4) 0.0113(4) 0.0004(4)
    C1 0.0164(6) 0.0151(6) 0.0183(7) -0.0008(5) 0.0070(5) -0.0009(5)
    C2 0.0169(6) 0.0146(6) 0.0162(6) -0.0008(5) 0.0054(5) -0.0021(5)
    C3 0.0199(7) 0.0177(7) 0.0173(7) -0.0013(5) 0.0067(5) 0.0017(5)
    C4 0.0178(7) 0.0212(7) 0.0235(7) -0.0028(5) 0.0106(6) -0.0009(6)
    C5 0.0151(7) 0.0243(8) 0.0267(7) 0.0040(6) 0.0067(6) 0.0035(6)
    C6 0.0202(7) 0.0211(7) 0.0220(7) 0.0021(6) 0.0067(6) 0.0066(6)
    C11 0.0178(7) 0.0149(6) 0.0180(7) -0.0013(5) 0.0073(5) -0.0012(5)
    C21 0.0180(7) 0.0156(7) 0.0172(7) 0.0008(5) 0.0098(5) 0.0040(5)
    N1A 0.0227(7) 0.0195(6) 0.0224(6) -0.0010(5) 0.0105(5) 0.0022(5)
    N2A 0.0183(6) 0.0159(6) 0.0220(6) 0.0010(5) 0.0092(5) 0.0003(5)
    C1A 0.0181(7) 0.0183(7) 0.0283(7) -0.0013(5) 0.0095(6) -0.0008(6)
    C2A 0.0220(7) 0.0207(7) 0.0202(7) -0.0012(6) 0.0041(6) -0.0020(6)
_geom_special_details
;
Bond distances, angles <i>etc</i>. have been calculated using the rounded
fractional coordinates. All su's are estimated from the variances of the
(full) variance-covariance matrix. The cell e.s.d.'s are taken into account in
the estimation of distances, angles and torsion angles
;
loop_
    _geom_bond_atom_site_label_1
    _geom_bond_atom_site_label_2
    _geom_bond_site_symmetry_1
    _geom_bond_site_symmetry_2
    _geom_bond_distance
    _geom_bond_publ_flag
    Cl4 C4 . . 1.7379(15) no
    Cl5 C5 . . 1.7340(15) no
    O11 C11 . . 1.2529(17) no
    O12 C11 . . 1.2614(16) no
    O21 C21 . . 1.2511(16) no
    O22 C21 . . 1.2694(17) no
    N1A C1A . . 1.497(2) no
    N2A C2A . . 1.4874(19) no
    N1A H13A . . 0.91(2) no
    N1A H12A . . 0.91(2) no
    N1A H11A . . 0.990(17) no
    N2A H22A . . 0.921(18) no
    N2A H21A . . 0.907(19) no
    N2A H23A . . 0.922(18) no
    C1 C2 . . 1.4096(18) no
    C1 C11 . . 1.5220(19) no
    C1 C6 . . 1.394(2) no
    C2 C21 . . 1.516(2) no
    C2 C3 . . 1.395(2) no
    C3 C4 . . 1.388(2) no
    C4 C5 . . 1.397(2) no
    C5 C6 . . 1.390(2) no
    C3 H3 . . 0.9300 no
    C6 H6 . . 0.9300 no
    C1A C2A . . 1.520(2) no
    C1A H14A . . 0.9700 no
    C1A H15A . . 0.9700 no
    C2A H24A . . 0.9700 no
    C2A H25A . . 0.9700 no
loop_
    _geom_angle_atom_site_label_1
    _geom_angle_atom_site_label_2
    _geom_angle_atom_site_label_3
    _geom_angle_site_symmetry_1
    _geom_angle_site_symmetry_2
    _geom_angle_site_symmetry_3
    _geom_angle
    _geom_angle_publ_flag
    H12A N1A H13A . . . 107.0(17) no
    H11A N1A H13A . . . 106.3(16) no
    C1A N1A H12A . . . 108.8(12) no
    C1A N1A H13A . . . 113.0(11) no
    C1A N1A H11A . . . 110.1(10) no
    H11A N1A H12A . . . 111.7(15) no
    C2A N2A H22A . . . 110.1(12) no
    C2A N2A H23A . . . 112.1(12) no
    C2A N2A H21A . . . 110.8(11) no
    H21A N2A H23A . . . 107.6(17) no
    H22A N2A H23A . . . 104.4(16) no
    H21A N2A H22A . . . 111.7(16) no
    C2 C1 C6 . . . 119.08(13) no
    C2 C1 C11 . . . 122.35(12) no
    C6 C1 C11 . . . 118.50(12) no
    C3 C2 C12 . . . 116.79(12) no
    C1 C2 C3 . . . 119.92(13) no
    C1 C2 C12 . . . 123.24(12) no
    C2 C3 C4 . . . 120.28(13) no
    C3 C4 C5 . . . 120.05(13) no
    Cl4 C4 C5 . . . 121.27(11) no
    Cl4 C4 C3 . . . 118.67(11) no
    Cl5 C5 C4 . . . 121.40(11) no
    Cl5 C5 C6 . . . 118.78(11) no
    C4 C5 C6 . . . 119.81(13) no
    C1 C6 C5 . . . 120.77(13) no
    O11 C11 C1 . . . 117.07(12) no
    O12 C11 C1 . . . 117.36(11) no
    O11 C11 O12 . . . 125.55(13) no
    O21 C21 O22 . . . 124.97(13) no
    O21 C21 C2 . . . 119.07(12) no
    O22 C21 C2 . . . 115.84(11) no
    C2 C3 H3 . . . 120.00 no
    C4 C3 H3 . . . 120.00 no
    C1 C6 H6 . . . 120.00 no
    C5 C6 H6 . . . 120.00 no
    N1A C1A C2A . . . 112.98(12) no
    N2A C2A C1A . . . 111.62(11) no
    N1A C1A H14A . . . 109.00 no
    N1A C1A H15A . . . 109.00 no
    C2A C1A H14A . . . 109.00 no
    C2A C1A H15A . . . 109.00 no
    H14A C1A H15A . . . 108.00 no
    N2A C2A H24A . . . 109.00 no
    N2A C2A H25A . . . 109.00 no
    C1A C2A H24A . . . 109.00 no
    C1A C2A H25A . . . 109.00 no
    H24A C2A H25A . . . 108.00 no
loop_
    _geom_torsion_atom_site_label_1
    _geom_torsion_atom_site_label_2
    _geom_torsion_atom_site_label_3
    _geom_torsion_atom_site_label_4
    _geom_torsion_site_symmetry_1
    _geom_torsion_site_symmetry_2
    _geom_torsion_site_symmetry_3
    _geom_torsion_site_symmetry_4
    _geom_torsion
    _geom_torsion_publ_flag
    C6 C1 C2 C3 . . . . 2.4(2) no
    C6 C1 C2 C12 . . . . -174.79(12) no
    C11 C1 C2 C3 . . . . -174.55(12) no
    C11 C1 C2 C12 . . . . 8.3(2) no
    C2 C1 C6 C5 . . . . 0.2(2) no
    C11 C1 C6 C5 . . . . 177.24(13) no
    C2 C1 C11 O11 . . . . 177.67(12) no
    C2 C1 C11 O12 . . . . -0.51(19) no
    C6 C1 C11 O11 . . . . 0.70(18) no
    C6 C1 C11 O12 . . . . -177.48(12) no
    C1 C2 C3 C4 . . . . -2.4(2) no
    C12 C2 C3 C4 . . . . 174.95(12) no
    C1 C2 C21 O21 . . . . -101.99(16) no
    C1 C2 C21 O22 . . . . 81.94(17) no
    C3 C2 C21 O21 . . . . 80.75(17) no
    C3 C2 C21 O22 . . . . -95.33(15) no
    C2 C3 C4 Cl4 . . . . -178.67(11) no
    C2 C3 C4 C5 . . . . -0.2(2) no
    Cl4 C4 C5 Cl5 . . . . 1.97(18) no
    Cl4 C4 C5 C6 . . . . -178.80(11) no
    C3 C4 C5 Cl5 . . . . -176.52(11) no
    C3 C4 C5 C6 . . . . 2.7(2) no
    Cl5 C5 C6 C1 . . . . 176.53(11) no
    C4 C5 C6 C1 . . . . -2.7(2) no
    N1A C1A C2A N2A . . . . 76.45(15) no
loop_
    _geom_hbond_atom_site_label_D
    _geom_hbond_atom_site_label_H
    _geom_hbond_atom_site_label_A
    _geom_hbond_site_symmetry_A
    _geom_hbond_distance_DH
    _geom_hbond_distance_HA
    _geom_hbond_distance_DA
    _geom_hbond_angle_DHA
    _geom_hbond_publ_flag
    N1A H11A O21 1_565 0.990(17) 1.756(17) 2.7452(16) 177.3(18) yes
    N1A H12A O22 4_564 0.91(2) 1.88(2) 2.7709(16) 168.3(16) yes
    N1A H13A O12 3_666 0.91(2) 1.90(2) 2.7876(17) 163.8(17) yes
    N2A H21A O12 3_666 0.907(19) 1.974(18) 2.8306(16) 157.0(16) yes
    N2A H21A O22 3_666 0.907(19) 2.502(19) 3.0370(17) 118.2(13) yes
    N2A H22A O11 4_554 0.921(18) 1.824(19) 2.7221(17) 164.2(17) yes
    N2A H23A O22 . 0.922(18) 1.922(18) 2.7619(16) 150.5(18) yes
    C6 H6 O11 . 0.93 2.44 2.7594(18) 100 no
    C1A H15A O11 4_554 0.97 2.54 3.3052(18) 136 no
