# Supplementary material for: Ethane-1,2-diaminium 4,5-dichloro­phthalate
Source: Acta Crystallogr Sect E Struct Rep Online. 2009 Dec 24;66(Pt 1):o235. doi: 10.1107/S1600536809054427 (PMC2980108; doi:10.1107/S1600536809054427)
Supplement: Supplementary file 2 [file e-66-0o235-Isup2.hkl]

#
# h,k,l, Fc-squared, Fo-squared, sigma(Fo-squared) and status flag
#
data_I
_shelx_title ' gs09gs29 in P2(1)/c'
_shelx_refln_list_code          4
_shelx_F_calc_maximum      225.25
_exptl_crystal_F_000       608.00
_reflns_d_resolution_high  0.8107
 
loop_
 _symmetry_equiv_pos_as_xyz
 'x, y, z'
 '-x, y+1/2, -z+1/2'
 '-x, -y, -z'
 'x, -y-1/2, z-1/2'
 
_cell_length_a    12.8920
_cell_length_b     8.3881
_cell_length_c    11.8873
_cell_angle_alpha  90.000
_cell_angle_beta  104.761
_cell_angle_gamma  90.000
 
_shelx_F_squared_multiplier     1.000
 
loop_
 _refln_index_h
 _refln_index_k
 _refln_index_l
 _refln_F_squared_calc
 _refln_F_squared_meas
 _refln_F_squared_sigma
 _refln_observed_status
   2   0   0     1242.61     1222.50     41.93 o
   3   0   0    21742.39    19615.72    359.50 o
   4   0   0     8058.34     7903.79     70.97 o
   5   0   0       74.87       95.43      2.74 o
   6   0   0     5593.55     5738.93     21.75 o
   7   0   0      522.40      519.51      7.90 o
   8   0   0     1541.17     1535.31     10.31 o
   9   0   0     1054.33     1046.43     12.86 o
  10   0   0        5.28        7.49      3.00 o
  11   0   0     2026.44     1977.90     20.09 o
  12   0   0      147.42      149.28      5.67 o
  13   0   0       34.33       38.54      5.25 o
  14   0   0       81.43       94.16      7.80 o
  15   0   0      221.34      258.17     13.22 o
   2   1   0      120.19      164.60      2.04 o
   3   1   0       85.42       51.67      1.19 o
   4   1   0     5442.22     5575.62     20.13 o
   5   1   0      759.88      624.74      3.77 o
   6   1   0        9.46       21.92      1.81 o
   7   1   0     1923.43     1976.22     13.10 o
   8   1   0       55.16       51.17      2.35 o
   9   1   0        4.79        8.06      2.05 o
  10   1   0        1.95        6.16      2.29 o
  11   1   0      347.28      348.52      6.19 o
  12   1   0      171.09      168.56      4.06 o
  13   1   0       54.96       55.36      3.70 o
  14   1   0       13.01       16.72      5.37 o
  15   1   0       69.89       64.98      6.47 o
   0   2   0       21.65       27.70      2.69 o
   1   2   0      389.09      399.27      2.85 o
   2   2   0     1668.49     1745.60     11.99 o
   3   2   0       14.25       31.60      2.21 o
   4   2   0     3092.11     3170.73     12.58 o
   5   2   0     5923.79     6005.16     45.16 o
   6   2   0      102.21      100.67      2.16 o
   7   2   0      116.19      113.89      2.63 o
   8   2   0      160.60      152.54      3.28 o
   9   2   0      496.36      490.93      5.56 o
  10   2   0     3189.18     3152.80     19.97 o
  11   2   0     2177.69     2170.15     22.12 o
  12   2   0       54.84       63.06      3.79 o
  13   2   0     1460.83     1393.43     14.80 o
  14   2   0      213.42      218.45      7.26 o
  15   2   0        7.40       11.50      5.87 o
   1   3   0        3.98        3.67      1.76 o
   2   3   0      308.17      309.51      3.03 o
   3   3   0     1961.48     2016.23     10.80 o
   4   3   0      169.79      158.90      2.13 o
   5   3   0       33.58       38.37      1.58 o
   6   3   0     3293.62     3257.05     13.84 o
   7   3   0      744.48      709.67      6.00 o
   8   3   0      466.90      470.89      4.68 o
   9   3   0     1558.43     1555.53     17.77 o
  10   3   0      875.77      805.64      7.46 o
  11   3   0      213.75      219.03      5.82 o
  12   3   0        0.27        3.30      4.45 o
  13   3   0      206.83      209.68      7.17 o
  14   3   0      724.93      706.88     11.81 o
   0   4   0     4658.78     4568.68     20.50 o
   1   4   0     2980.82     2871.54     17.57 o
   2   4   0      956.16      916.35      5.57 o
   3   4   0      131.10      132.83      2.28 o
   4   4   0        1.74        4.01      1.70 o
   5   4   0      505.78      493.81      3.55 o
   6   4   0      720.29      738.40      4.56 o
   7   4   0      322.13      306.47      3.56 o
   8   4   0      133.12      131.12      3.59 o
   9   4   0      817.14      784.00      7.32 o
  10   4   0      157.32      134.28      5.06 o
  11   4   0       58.69       58.21      5.19 o
  12   4   0        7.88        7.53      4.61 o
  13   4   0       25.44       28.07      4.97 o
  14   4   0        8.23       11.75      5.20 o
   1   5   0        0.23        3.15      2.89 o
   2   5   0     1189.82     1199.35      8.02 o
   3   5   0       69.58       63.47      2.54 o
   4   5   0     1456.83     1422.79     10.67 o
   5   5   0     1629.45     1643.95     11.37 o
   6   5   0       40.38       48.66      3.05 o
   7   5   0      272.12      279.35      6.56 o
   8   5   0        0.00        1.34      3.50 o
   9   5   0      215.38      190.56      5.71 o
  10   5   0       15.58       23.21      4.14 o
  11   5   0      105.34       82.64      6.56 o
  12   5   0       29.93       30.98      6.10 o
  13   5   0        0.51        5.39      5.26 o
   0   6   0      186.29      206.84      7.13 o
   1   6   0      677.57      718.97      7.76 o
   2   6   0        2.88        8.85      3.39 o
   3   6   0       45.86       44.82      3.41 o
   4   6   0      671.29      677.67      6.63 o
   5   6   0       34.58       32.41      3.16 o
   6   6   0      136.68      137.51      5.19 o
   7   6   0       98.36       88.20      4.65 o
   8   6   0       26.92       26.60      4.17 o
   9   6   0       33.78       39.89      5.14 o
  10   6   0      187.51      187.62      8.09 o
  11   6   0      560.71      551.45     12.13 o
  12   6   0      490.10      491.89     12.26 o
   1   7   0      207.65      214.34      5.68 o
   2   7   0      159.51      168.18      5.11 o
   3   7   0        3.00        8.00      4.64 o
   4   7   0       12.88       17.53      4.30 o
   5   7   0      517.12      529.32      9.33 o
   6   7   0      156.64      150.23      5.80 o
   7   7   0      317.79      305.40      7.12 o
   8   7   0       56.45       63.77      5.74 o
   9   7   0      452.15      457.50      9.76 o
  10   7   0        0.12        4.65      5.70 o
  11   7   0       84.41       86.65      7.89 o
   0   8   0       16.77       19.53      6.01 o
   1   8   0      351.52      351.04      8.10 o
   2   8   0       84.21       91.52      5.94 o
   3   8   0      112.45      115.32      6.10 o
   4   8   0      646.59      640.51      9.78 o
   5   8   0      245.18      242.37      7.12 o
   6   8   0      499.91      503.15     10.11 o
   7   8   0       48.58       59.61      6.48 o
   8   8   0        0.53        3.26      6.41 o
   9   8   0      156.17      165.60      8.76 o
   1   9   0       32.55       29.45      6.28 o
   2   9   0      507.50      494.88     10.04 o
   3   9   0      122.34      128.16      6.29 o
   4   9   0      348.70      342.16      8.30 o
   5   9   0       34.24       33.47      6.07 o
   6   9   0       31.42       34.69      6.40 o
   7   9   0       80.90       79.72      8.09 o
   0  10   0        9.85       15.41     11.21 o
   1  10   0        0.17        3.28      6.18 o
   2  10   0      110.84      111.36      7.80 o
   3  10   0        0.26        4.22      5.87 o
 -15   1   1      422.69      442.05     10.12 o
 -14   1   1      229.08      232.74      6.23 o
 -13   1   1      694.11      685.64      7.46 o
 -12   1   1      227.42      224.80      4.62 o
 -11   1   1      652.41      664.95      6.72 o
 -10   1   1     1003.98     1007.41      7.17 o
  -9   1   1      109.15      103.40      3.07 o
  -8   1   1     2729.10     2719.76     13.65 o
  -7   1   1      758.22      758.19      8.63 o
  -6   1   1       85.94       82.69      2.22 o
  -5   1   1      486.12      542.78      4.05 o
  -4   1   1     1296.96     1427.34      4.31 o
  -3   1   1     3262.57     3107.21     13.55 o
  -2   1   1      139.75      194.01      2.45 o
  -1   1   1       70.70       63.26      2.06 o
   1   1   1     1254.63     1427.90     10.06 o
   2   1   1      352.99      372.30      3.64 o
   3   1   1     3997.11     3997.17     20.25 o
   4   1   1       52.72       57.62      1.51 o
   5   1   1       64.38       54.04      1.83 o
   6   1   1     1323.54     1457.85     15.51 o
   7   1   1      657.88      628.51      6.54 o
   8   1   1     1206.85     1189.07      7.37 o
   9   1   1      390.15      385.55      4.58 o
  10   1   1     2551.33     2458.84     16.82 o
  11   1   1       20.92       23.08      2.58 o
  12   1   1       37.22       37.08      3.31 o
  13   1   1       17.29       20.00      5.34 o
  14   1   1      740.80      765.01     15.20 o
 -15   2   1       93.47      112.20      5.81 o
 -14   2   1      238.81      233.49      7.86 o
 -13   2   1        7.10       10.61      3.73 o
 -12   2   1       20.57       28.90      3.15 o
 -11   2   1      110.61      105.51      4.02 o
 -10   2   1      528.81      496.04      6.21 o
  -9   2   1       45.18       44.86      2.47 o
  -8   2   1      247.43      258.63      3.60 o
  -7   2   1       76.48       95.64      2.50 o
  -6   2   1      117.06      126.01      2.52 o
  -5   2   1     2732.22     3020.40     15.08 o
  -4   2   1      209.81      203.38      2.09 o
  -3   2   1      484.48      404.53      2.84 o
  -2   2   1     1607.11     1777.36      9.80 o
  -1   2   1      213.19      195.88      2.21 o
   0   2   1     5844.63     5975.95     49.09 o
   1   2   1     2636.02     2546.86     13.76 o
   2   2   1      820.26      802.53      7.65 o
   3   2   1      527.33      513.33      4.54 o
   4   2   1      145.12      153.34      3.14 o
   5   2   1     4523.96     4737.74     20.63 o
   6   2   1     1187.17     1276.67     17.89 o
   7   2   1       15.47       24.63      1.85 o
   8   2   1     1272.76     1339.78      7.53 o
   9   2   1      286.35      282.75      4.22 o
  10   2   1        2.47        7.00      2.50 o
  11   2   1      667.82      653.02      7.26 o
  12   2   1      306.38      333.90      7.19 o
  13   2   1       29.75       31.80      4.05 o
  14   2   1        2.09        2.13      4.74 o
 -14   3   1        1.15        5.79      4.70 o
 -13   3   1       97.82      103.47      5.99 o
 -12   3   1        2.15        3.51      4.26 o
 -11   3   1      461.06      439.72      6.59 o
 -10   3   1       69.41       73.32      2.91 o
  -9   3   1     1285.47     1281.93      9.40 o
  -8   3   1      333.02      304.12      4.16 o
  -7   3   1      457.91      436.28      5.06 o
  -6   3   1      663.42      749.28      7.24 o
  -5   3   1     3519.49     3777.57     14.81 o
  -4   3   1      746.67      779.22      7.56 o
  -3   3   1     4738.44     4644.89     22.03 o
  -2   3   1     1221.91     1177.62      6.09 o
  -1   3   1      971.67     1029.88      5.15 o
   0   3   1     1184.09     1067.32      5.35 o
   1   3   1     1074.54     1121.52      4.86 o
   2   3   1      980.11     1048.64      6.82 o
   3   3   1     7732.86     7784.19     39.28 o
   4   3   1       55.07       47.52      2.29 o
   5   3   1      139.45      161.70      1.99 o
   6   3   1     2764.97     2902.67     12.59 o
   7   3   1     2196.92     2355.29     13.04 o
   8   3   1        2.42        6.60      2.11 o
   9   3   1      115.63      100.71      3.08 o
  10   3   1      177.80      186.34      5.98 o
  11   3   1        0.23        6.09      3.07 o
  12   3   1      202.02      202.65      9.04 o
  13   3   1      490.28      498.28     10.79 o
  14   3   1      118.55      115.54      7.75 o
 -14   4   1       85.69       74.99      6.67 o
 -13   4   1      121.69      127.77      7.38 o
 -12   4   1      266.20      269.79     10.22 o
 -11   4   1       67.60       57.47      5.78 o
 -10   4   1       72.12       72.08      4.15 o
  -9   4   1      197.50      190.52      4.30 o
  -8   4   1      273.92      287.36      4.04 o
  -7   4   1       85.58       68.56      2.43 o
  -6   4   1      692.72      699.87      5.26 o
  -5   4   1     4076.96     4192.81     14.47 o
  -4   4   1     1039.10      982.16      7.26 o
  -3   4   1      876.20      903.28      6.88 o
  -2   4   1        0.18        4.33      1.82 o
  -1   4   1     1814.37     1865.91     10.26 o
   0   4   1      507.72      498.67      5.38 o
   1   4   1      735.80      745.82      5.36 o
   2   4   1      789.82      789.35      4.64 o
   3   4   1        0.34        1.66      1.28 o
   4   4   1       39.46       33.12      2.53 o
   5   4   1       21.73       30.49      2.51 o
   6   4   1      185.60      199.97      3.87 o
   7   4   1        0.82        5.56      2.41 o
   8   4   1        7.51       19.70      3.89 o
   9   4   1      394.52      407.52      6.29 o
  10   4   1       40.14       52.93      3.70 o
  11   4   1       23.70       31.04      4.73 o
  12   4   1       32.75       37.75      4.89 o
  13   4   1       30.76       35.72      5.11 o
 -13   5   1      400.08      403.97     11.12 o
 -12   5   1        0.77        2.32      5.18 o
 -11   5   1      385.40      345.78     10.85 o
 -10   5   1        6.18       12.22      4.53 o
  -9   5   1       43.01       46.06      4.02 o
  -8   5   1        3.20        8.86      3.74 o
  -7   5   1      844.91      844.00      9.14 o
  -6   5   1      266.73      254.82      3.62 o
  -5   5   1      287.68      269.76      6.73 o
  -4   5   1       65.53       70.91      2.77 o
  -3   5   1      265.03      264.87      3.71 o
  -2   5   1       20.58       19.17      3.04 o
  -1   5   1      434.64      510.42      6.16 o
   0   5   1     2224.04     2258.88     11.66 o
   1   5   1      213.32      221.10      4.14 o
   2   5   1      651.33      621.25      7.07 o
   3   5   1     1197.84     1192.38     12.67 o
   4   5   1       13.48       13.80      1.38 o
   5   5   1      640.65      628.68      6.29 o
   6   5   1      125.66      130.65      3.68 o
   7   5   1       67.57       69.63      3.32 o
   8   5   1      473.20      492.99      7.79 o
   9   5   1      303.43      325.28      6.93 o
  10   5   1       20.98       25.11      4.27 o
  11   5   1      693.04      695.26     11.46 o
  12   5   1       83.78       76.47      5.78 o
  13   5   1       10.70       13.10      5.08 o
 -12   6   1       53.10       60.14      7.15 o
 -11   6   1      546.71      535.01     11.81 o
 -10   6   1       32.90       41.98      6.00 o
  -9   6   1      276.99      298.92      8.07 o
  -8   6   1       77.04       68.21      4.56 o
  -7   6   1       16.19       15.42      3.93 o
  -6   6   1        3.89        2.79      3.94 o
  -5   6   1        2.64        3.78      4.46 o
  -4   6   1      229.31      232.33      3.92 o
  -3   6   1      199.88      196.07      4.89 o
  -2   6   1     1170.97     1174.46      9.76 o
  -1   6   1      308.06      298.56      6.30 o
   0   6   1      153.63      170.22      4.69 o
   1   6   1     1572.37     1579.78     10.84 o
   2   6   1       81.76       79.81      3.54 o
   3   6   1      241.35      241.60      4.31 o
   4   6   1     1240.97     1211.71     14.09 o
   5   6   1     3171.29     3110.15     16.23 o
   6   6   1      133.28      144.81      5.25 o
   7   6   1      664.91      665.14     10.29 o
   8   6   1      233.71      216.63      7.00 o
   9   6   1       90.30       89.87      5.77 o
  10   6   1        0.25        1.42      4.54 o
  11   6   1       50.28       61.52      6.92 o
  12   6   1      345.94      349.45     15.39 o
 -11   7   1      160.41      165.09      8.64 o
 -10   7   1       33.47       33.25      6.16 o
  -9   7   1      431.87      430.08     10.95 o
  -8   7   1        1.54        6.49      4.81 o
  -7   7   1       32.59       32.84      5.28 o
  -6   7   1      116.07      119.77      6.22 o
  -5   7   1      651.56      613.81      8.94 o
  -4   7   1      105.15      119.62      5.29 o
  -3   7   1      221.42      227.45      5.56 o
  -2   7   1      557.73      543.90      7.67 o
  -1   7   1      132.51      146.34      5.27 o
   0   7   1      658.54      655.47      9.98 o
   1   7   1        6.53        9.21      3.69 o
   2   7   1      127.70      107.53      5.76 o
   3   7   1      152.99      166.79      5.85 o
   4   7   1      358.87      371.60      6.84 o
   5   7   1      294.35      268.01      6.80 o
   6   7   1       15.07       18.65      4.25 o
   7   7   1        1.93        2.41      4.73 o
   8   7   1        5.11        9.25      5.17 o
   9   7   1       62.87       66.35      5.85 o
  10   7   1        1.96        3.33      5.61 o
  11   7   1       34.33       38.36      6.64 o
  -9   8   1      148.26      153.73      8.47 o
  -8   8   1       92.11       90.85      7.84 o
  -7   8   1      505.83      520.21     10.47 o
  -6   8   1      986.90      968.47     15.24 o
  -5   8   1      553.24      567.49      9.41 o
  -4   8   1      886.91      895.48     11.04 o
  -3   8   1      758.94      749.20     10.91 o
  -2   8   1        6.83        7.90      4.52 o
  -1   8   1      249.81      244.89      6.23 o
   0   8   1      125.89      127.01      6.12 o
   1   8   1      339.67      350.86      8.15 o
   2   8   1      340.14      350.28      8.71 o
   3   8   1       29.17       28.28      5.24 o
   4   8   1      515.59      511.49      8.99 o
   5   8   1       41.91       43.81      4.84 o
   6   8   1      272.12      283.33      7.42 o
   7   8   1        9.38       13.88      4.87 o
   8   8   1       34.80       38.74      5.63 o
   9   8   1      598.79      628.88     13.55 o
  -7   9   1       39.27       36.38      5.94 o
  -6   9   1      463.93      460.66     10.59 o
  -5   9   1       76.37       73.30      5.74 o
  -4   9   1        4.10       10.35      4.99 o
  -3   9   1        2.45        9.39      5.05 o
  -2   9   1       62.71       64.31      6.54 o
  -1   9   1      178.11      171.96      8.14 o
   0   9   1        2.27        5.70      6.06 o
   1   9   1      191.97      198.84      7.33 o
   2   9   1       86.91       88.43      6.26 o
   3   9   1       86.65       74.81      5.77 o
   4   9   1       47.42       51.22      5.28 o
   5   9   1       59.37       59.55      6.23 o
   6   9   1       84.14       85.18      7.83 o
   7   9   1      134.75      116.08      8.85 o
  -4  10   1      467.16      468.73     11.70 o
  -3  10   1       18.17       22.42      5.83 o
  -2  10   1       24.35       21.71      6.90 o
  -1  10   1      219.15      241.86      9.42 o
   0  10   1       18.79       26.79      6.64 o
   1  10   1       13.08       11.62      6.29 o
   2  10   1       69.10       68.51      7.62 o
   3  10   1       46.67       45.99      6.14 o
 -15   0   2        0.40       -0.07      5.97 o
 -14   0   2       44.11       39.27      5.17 o
 -13   0   2     1115.07     1106.39     19.06 o
 -12   0   2      444.09      433.87      8.22 o
 -11   0   2      235.74      226.13      5.82 o
 -10   0   2     6407.88     6266.81     51.73 o
  -9   0   2     6025.03     5833.17     27.14 o
  -8   0   2      327.47      334.25      5.15 o
  -7   0   2      130.88      134.44      2.84 o
  -6   0   2       24.73       22.85      1.81 o
  -5   0   2     9088.39     8498.79    116.66 o
  -4   0   2      545.29      609.59      7.42 o
  -3   0   2     4416.37     4073.22     24.29 o
  -2   0   2      178.46      116.20      2.28 o
  -1   0   2      720.70      803.89      7.95 o
   0   0   2      337.61      322.99      3.04 o
   1   0   2        1.81        5.83      1.59 o
   2   0   2     4752.24     4627.80     23.90 o
   3   0   2      191.75      210.58      3.33 o
   4   0   2      391.58      383.59      7.62 o
   5   0   2     3813.92     4159.08     35.78 o
   6   0   2     5952.04     6078.60     62.03 o
   7   0   2        6.37        7.64      2.38 o
   8   0   2      540.90      507.95     10.22 o
   9   0   2      416.36      414.63      9.17 o
  10   0   2     3018.46     2980.48     27.90 o
  11   0   2     1553.62     1543.00     20.61 o
  12   0   2      115.83      122.60      7.06 o
  13   0   2     2227.69     2245.82     28.66 o
  14   0   2      104.65       98.81     13.25 o
 -15   1   2      101.32       89.70      5.80 o
 -14   1   2      306.20      284.86      5.50 o
 -13   1   2       38.05       38.88      3.15 o
 -12   1   2       26.42       27.44      2.90 o
 -11   1   2     1166.38     1156.24      7.80 o
 -10   1   2     2202.92     2189.53      9.63 o
  -9   1   2      495.40      494.36      5.64 o
  -8   1   2     1094.39     1122.27      9.52 o
  -7   1   2     2220.90     2232.24     14.57 o
  -6   1   2     2489.06     2656.60     13.59 o
  -5   1   2     1723.11     1719.54     11.16 o
  -4   1   2     1137.41     1132.31      6.66 o
  -3   1   2       10.49       12.28      1.20 o
  -2   1   2       21.41       40.43      2.06 o
  -1   1   2       37.04       69.96      1.61 o
   0   1   2    17106.73    16891.81     79.72 o
   1   1   2      186.29      195.48      2.33 o
   2   1   2      300.37      350.45      3.67 o
   3   1   2     3523.80     3508.09     20.39 o
   4   1   2     1686.56     1742.26     11.92 o
   5   1   2     1434.74     1452.82     14.35 o
   6   1   2      659.29      608.17      4.29 o
   7   1   2      269.07      238.94      3.68 o
   8   1   2      246.49      235.76      3.64 o
   9   1   2      143.97      155.25      4.73 o
  10   1   2      151.41      143.30      4.15 o
  11   1   2        5.05        8.02      2.83 o
  12   1   2        5.26        8.08      3.50 o
  13   1   2       41.80       44.07      5.85 o
  14   1   2      328.48      347.83     10.04 o
 -15   2   2       44.21       51.07      5.69 o
 -14   2   2      592.37      601.45     10.56 o
 -13   2   2      100.50       90.29      5.32 o
 -12   2   2      382.02      366.84      5.80 o
 -11   2   2      306.97      305.29      4.87 o
 -10   2   2      146.65      154.47      3.68 o
  -9   2   2      207.40      205.23      3.71 o
  -8   2   2     1013.36     1000.45     10.50 o
  -7   2   2       30.86       25.93      1.73 o
  -6   2   2      829.86      858.41      4.46 o
  -5   2   2     2103.57     2208.97     10.60 o
  -4   2   2     3203.05     3271.76     25.26 o
  -3   2   2     6316.86     6641.09     37.22 o
  -2   2   2      203.11      163.53      2.22 o
  -1   2   2     1413.00     1406.81      5.92 o
   0   2   2    50737.41    42967.46   1394.49 o
   1   2   2     7403.30     7198.64     71.44 o
   2   2   2     5506.21     5529.82     37.43 o
   3   2   2      371.47      342.26      2.79 o
   4   2   2       45.23       39.93      1.26 o
   5   2   2        5.47        4.88      1.16 o
   6   2   2     2302.45     2251.93     11.15 o
   7   2   2      316.56      289.29      4.45 o
   8   2   2     1316.18     1304.43      7.44 o
   9   2   2      990.35      944.38      7.42 o
  10   2   2      363.10      334.25      5.05 o
  11   2   2      420.67      426.33      6.26 o
  12   2   2        5.38        6.31      2.99 o
  13   2   2        3.62        2.21      3.94 o
  14   2   2       32.21       32.85      5.42 o
 -15   3   2       30.14       26.99      6.37 o
 -14   3   2       47.85       52.47      6.14 o
 -13   3   2       54.67       64.80      6.17 o
 -12   3   2      133.50      142.14      5.93 o
 -11   3   2       10.41       13.15      4.04 o
 -10   3   2       10.02       13.89      3.10 o
  -9   3   2      225.04      241.26      3.83 o
  -8   3   2      125.23      136.96      3.04 o
  -7   3   2     1092.76     1086.81      8.43 o
  -6   3   2      513.15      520.60      5.29 o
  -5   3   2      579.86      540.64      5.90 o
  -4   3   2     1676.06     1613.68     11.59 o
  -3   3   2     2138.31     2152.19      9.45 o
  -2   3   2      314.48      293.79      4.02 o
  -1   3   2     1950.56     2078.30      7.47 o
   0   3   2     2532.95     2696.28     10.50 o
   1   3   2       60.35       63.75      1.65 o
   2   3   2     1453.09     1374.85     14.74 o
   3   3   2      211.36      248.68      3.42 o
   4   3   2     5536.73     5451.80     42.75 o
   5   3   2      975.11      944.71      8.48 o
   6   3   2      152.15      156.08      2.61 o
   7   3   2      178.41      192.97      3.44 o
   8   3   2        0.11        1.29      2.13 o
   9   3   2        7.21        4.19      3.05 o
  10   3   2      792.07      745.50      8.42 o
  11   3   2      147.95      128.57      4.74 o
  12   3   2      515.55      473.41      7.64 o
  13   3   2       25.89       28.16      5.13 o
  14   3   2        1.52        7.17      6.18 o
 -14   4   2      486.83      508.54     12.73 o
 -13   4   2      328.55      346.26     11.37 o
 -12   4   2      545.56      537.69     11.19 o
 -11   4   2     1096.72     1114.26     16.12 o
 -10   4   2      662.19      676.76      9.93 o
  -9   4   2      902.00      906.03      8.11 o
  -8   4   2       25.02       30.60      2.11 o
  -7   4   2        0.55        1.81      1.42 o
  -6   4   2      333.39      348.42      4.86 o
  -5   4   2     3627.87     3626.41     23.17 o
  -4   4   2      651.21      671.10      6.77 o
  -3   4   2     1662.40     1667.56     11.98 o
  -2   4   2       68.42       50.89      2.10 o
  -1   4   2      936.02      947.21      9.86 o
   0   4   2      728.58      849.20      5.63 o
   1   4   2       14.28       16.84      1.74 o
   2   4   2      504.80      477.99      5.07 o
   3   4   2      453.73      493.39      4.79 o
   4   4   2     1132.79     1155.00      8.33 o
   5   4   2      344.03      337.75      4.75 o
   6   4   2       71.83       90.74      3.69 o
   7   4   2      297.29      305.85      4.64 o
   8   4   2      168.87      159.02      4.59 o
   9   4   2        3.39       12.51      3.22 o
  10   4   2      968.74      900.59      9.52 o
  11   4   2     1768.63     1726.78     14.78 o
  12   4   2      166.97      185.04      7.02 o
  13   4   2      496.27      484.72     10.33 o
 -13   5   2      373.20      385.31     10.91 o
 -12   5   2       17.34       19.33      5.38 o
 -11   5   2        0.13        3.07      4.41 o
 -10   5   2      734.59      714.99     10.72 o
  -9   5   2      908.45      883.53     13.17 o
  -8   5   2      229.37      223.09      5.63 o
  -7   5   2     1657.10     1606.43     11.33 o
  -6   5   2       21.26       14.73      3.18 o
  -5   5   2      590.86      608.43      9.86 o
  -4   5   2      112.32      116.53      3.71 o
  -3   5   2      139.91      137.41      3.66 o
  -2   5   2      330.19      340.64      5.48 o
  -1   5   2     1209.46     1301.35      8.59 o
   0   5   2      346.32      391.17      5.15 o
   1   5   2        3.78        7.04      2.61 o
   2   5   2       95.36       93.81      2.36 o
   3   5   2       50.85       46.36      1.87 o
   4   5   2      196.95      207.28      4.22 o
   5   5   2      829.90      838.55      8.08 o
   6   5   2      554.20      549.06      8.60 o
   7   5   2      430.88      406.43      6.43 o
   8   5   2      307.67      302.57      5.98 o
   9   5   2      557.84      568.56     11.26 o
  10   5   2       55.01       54.54      4.59 o
  11   5   2      314.51      328.06      7.76 o
  12   5   2       66.73       77.92      5.99 o
 -12   6   2        1.46        1.25      5.93 o
 -11   6   2       13.53       15.74      5.34 o
 -10   6   2        3.81        7.12      4.41 o
  -9   6   2      585.39      555.00      9.87 o
  -8   6   2      133.66      131.17      6.04 o
  -7   6   2       45.73       41.42      4.76 o
  -6   6   2      966.40      963.53     12.00 o
  -5   6   2       42.82       42.70      4.11 o
  -4   6   2      348.58      341.59      5.62 o
  -3   6   2      263.67      280.72      5.23 o
  -2   6   2      323.67      312.55      5.80 o
  -1   6   2      154.77      151.25      4.59 o
   0   6   2      182.79      177.30      4.56 o
   1   6   2     1773.12     1838.44     10.74 o
   2   6   2      405.55      403.91      5.41 o
   3   6   2      134.71      123.36      4.90 o
   4   6   2      106.43      113.25      3.98 o
   5   6   2      189.91      187.99      4.54 o
   6   6   2      179.17      190.89      4.66 o
   7   6   2      420.63      417.42      7.96 o
   8   6   2        7.40       14.14      4.32 o
   9   6   2      393.93      389.92      8.23 o
  10   6   2       34.04       32.91      4.70 o
  11   6   2       24.58       31.39      5.31 o
 -11   7   2      411.34      377.70     11.10 o
 -10   7   2       57.81       69.26      7.08 o
  -9   7   2        0.75        5.59      4.66 o
  -8   7   2        8.03        8.53      4.52 o
  -7   7   2       23.94       18.30      4.91 o
  -6   7   2      317.61      315.27      8.11 o
  -5   7   2       49.55       51.48      4.60 o
  -4   7   2      155.82      150.90      5.89 o
  -3   7   2      484.08      487.20      8.61 o
  -2   7   2      226.13      218.67      5.66 o
  -1   7   2       37.89       39.96      4.11 o
   0   7   2        0.28        4.09      3.61 o
   1   7   2      358.24      377.00      7.23 o
   2   7   2      199.38      185.45      5.94 o
   3   7   2      141.43      138.86      5.49 o
   4   7   2     1747.50     1702.18     12.24 o
   5   7   2      683.74      680.22      9.47 o
   6   7   2        1.48        4.28      5.11 o
   7   7   2       65.64       59.70      5.92 o
   8   7   2        9.24       13.35      5.10 o
   9   7   2       91.05       91.65      6.45 o
  10   7   2       66.46       75.46      6.36 o
 -10   8   2      192.31      202.06      9.17 o
  -9   8   2       32.92       42.79      6.72 o
  -8   8   2       61.45       58.66      5.95 o
  -7   8   2      185.23      169.35      7.41 o
  -6   8   2       30.88       32.68      5.67 o
  -5   8   2     1032.29      994.73     11.70 o
  -4   8   2      513.35      525.79     10.39 o
  -3   8   2       14.98       20.90      4.58 o
  -2   8   2        0.33        4.18      3.87 o
  -1   8   2      124.26      126.82      6.20 o
   0   8   2       31.01       40.17      5.25 o
   1   8   2      502.70      484.72     11.03 o
   2   8   2       44.78       43.63      5.44 o
   3   8   2      103.31      101.31      5.62 o
   4   8   2        0.04        4.80      4.10 o
   5   8   2        0.84        0.40      4.97 o
   6   8   2       64.50       67.51      6.16 o
   7   8   2       13.42        9.30      5.22 o
   8   8   2       40.23       42.12      5.97 o
  -7   9   2       37.15       36.07      6.24 o
  -6   9   2      408.80      386.39     10.08 o
  -5   9   2        5.32        7.76      4.68 o
  -4   9   2      391.99      394.40      8.62 o
  -3   9   2       43.83       48.12      6.01 o
  -2   9   2       13.17       12.78      5.87 o
  -1   9   2      116.59      117.35      7.28 o
   0   9   2        3.13        3.30      5.24 o
   1   9   2       36.14       38.89      5.81 o
   2   9   2       74.38       84.00      6.30 o
   3   9   2       17.61       17.29      5.09 o
   4   9   2       54.94       66.14      6.09 o
   5   9   2       17.60       23.06      6.60 o
   6   9   2       12.05       15.90      6.08 o
  -3  10   2        0.57        5.88      5.66 o
  -2  10   2      199.53      201.59      8.13 o
  -1  10   2       78.97       78.33      7.49 o
   0  10   2       58.44       64.02      7.32 o
   1  10   2      174.39      164.67      8.94 o
   2  10   2       56.68       59.23      7.23 o
 -15   1   3      361.08      381.56      9.89 o
 -14   1   3        6.79        7.68      3.67 o
 -13   1   3      638.47      629.15     10.00 o
 -12   1   3      179.31      175.47      4.62 o
 -11   1   3     1376.65     1326.37     13.46 o
 -10   1   3      145.23      153.44      3.74 o
  -9   1   3     1170.92     1236.67     10.82 o
  -8   1   3      393.81      333.75      9.20 o
  -7   1   3     1531.75     1497.86     13.94 o
  -6   1   3      532.22      483.40      5.83 o
  -5   1   3     6816.86     7069.31     32.62 o
  -4   1   3     2101.64     2128.30     12.09 o
  -3   1   3     3930.06     3701.91     19.98 o
  -2   1   3    10822.70    10767.60     75.78 o
  -1   1   3      644.11      670.80      3.21 o
   0   1   3    10624.09    10173.13     98.89 o
   1   1   3     2543.88     2749.22     21.48 o
   2   1   3      555.58      591.17      5.47 o
   3   1   3     2824.50     2869.00     14.07 o
   4   1   3      236.72      219.54      3.29 o
   5   1   3      738.75      743.47      4.15 o
   6   1   3     2083.22     2235.05     10.73 o
   7   1   3      359.14      363.97      3.53 o
   8   1   3       12.91       16.64      2.12 o
   9   1   3      494.25      466.26      6.47 o
  10   1   3      759.00      726.58      8.57 o
  11   1   3       43.16       40.34      3.59 o
  12   1   3       44.21       47.70      4.71 o
  13   1   3      104.83      113.27      8.01 o
  14   1   3      223.34      212.84     13.50 o
 -15   2   3       37.68       40.37      6.23 o
 -14   2   3       46.50       48.43      4.79 o
 -13   2   3        0.19        2.51      3.41 o
 -12   2   3        1.09        3.00      3.60 o
 -11   2   3       16.46       18.48      3.58 o
 -10   2   3      234.36      226.54      6.48 o
  -9   2   3       57.72       58.33      2.63 o
  -8   2   3      314.96      327.43      6.58 o
  -7   2   3      577.66      527.32      9.18 o
  -6   2   3       34.67       42.63      1.82 o
  -5   2   3       10.05        5.66      1.30 o
  -4   2   3     3431.13     3487.54     10.87 o
  -3   2   3      243.52      228.00      2.33 o
  -2   2   3      314.36      309.18      2.41 o
  -1   2   3     2972.89     3107.69     12.25 o
   0   2   3     2041.65     1947.93      9.12 o
   1   2   3     3527.10     3519.95     13.28 o
   2   2   3     1939.72     1897.11     11.08 o
   3   2   3      181.35      218.74      2.95 o
   4   2   3      273.97      291.45      3.85 o
   5   2   3      132.48      123.09      2.37 o
   6   2   3      295.61      298.58      5.65 o
   7   2   3        0.94        1.96      1.68 o
   8   2   3        7.18        7.82      2.54 o
   9   2   3       50.47       48.29      3.00 o
  10   2   3      182.28      157.56      4.39 o
  11   2   3       60.49       70.94      4.15 o
  12   2   3      157.91      161.40      5.38 o
  13   2   3       64.88       63.78      5.03 o
 -15   3   3      758.02      830.14     25.29 o
 -14   3   3      336.79      356.89     10.02 o
 -13   3   3      795.68      773.50     11.44 o
 -12   3   3      421.68      424.62      8.62 o
 -11   3   3      148.79      152.40      5.03 o
 -10   3   3       65.14       65.69      4.71 o
  -9   3   3        5.00        7.15      2.71 o
  -8   3   3      703.22      705.60      7.71 o
  -7   3   3      528.16      495.47      9.34 o
  -6   3   3       28.01       17.34      3.67 o
  -5   3   3     1221.37     1265.49      9.53 o
  -4   3   3       11.32       22.89      2.83 o
  -3   3   3       57.04       77.49      2.57 o
  -2   3   3     1864.68     1987.02      8.49 o
  -1   3   3       43.45       47.11      1.83 o
   0   3   3     1344.07     1374.98      7.06 o
   1   3   3      162.58      189.05      2.51 o
   2   3   3      682.19      646.85      4.84 o
   3   3   3      242.92      226.43      3.15 o
   4   3   3     1297.14     1382.21     11.63 o
   5   3   3      221.03      198.08      4.82 o
   6   3   3        0.79        1.83      1.08 o
   7   3   3      116.33      127.31      3.29 o
   8   3   3     1200.25     1187.12     10.38 o
   9   3   3      298.26      312.91      7.07 o
  10   3   3      647.01      676.88      8.35 o
  11   3   3      655.56      650.58      7.97 o
  12   3   3       27.16       25.60      3.96 o
  13   3   3        3.23        3.29      4.31 o
 -14   4   3       50.93       72.42      6.72 o
 -13   4   3       26.47       28.81      5.67 o
 -12   4   3        4.33        5.50      4.37 o
 -11   4   3     1065.32     1047.35     13.97 o
 -10   4   3      129.94      117.88      5.63 o
  -9   4   3      255.20      240.47      6.76 o
  -8   4   3     1494.65     1493.61     11.27 o
  -7   4   3      353.36      365.68      5.96 o
  -6   4   3      117.07      134.08      4.27 o
  -5   4   3      279.60      271.80      5.95 o
  -4   4   3      132.61      129.24      4.25 o
  -3   4   3       49.46       53.43      2.70 o
  -2   4   3      810.40      857.49      7.02 o
  -1   4   3      215.27      216.23      2.98 o
   0   4   3      707.42      688.83      5.33 o
   1   4   3      399.68      392.13      3.64 o
   2   4   3       29.88       36.96      1.99 o
   3   4   3        2.18        3.87      2.28 o
   4   4   3     1519.15     1444.17     10.24 o
   5   4   3     1752.57     1716.10      9.40 o
   6   4   3      263.82      253.86      5.09 o
   7   4   3      914.02      903.49      8.72 o
   8   4   3      341.11      335.15      6.24 o
   9   4   3       55.12       61.99      3.95 o
  10   4   3       39.58       40.08      3.79 o
  11   4   3       32.11       40.17      4.07 o
  12   4   3      223.91      218.44      8.72 o
  13   4   3      146.58      132.70      8.14 o
 -13   5   3       40.55       50.79      6.55 o
 -12   5   3      187.17      181.97      7.12 o
 -11   5   3        4.60        5.83      4.54 o
 -10   5   3        2.96        5.94      4.55 o
  -9   5   3     2114.16     2073.65     16.78 o
  -8   5   3       49.50       48.09      4.09 o
  -7   5   3      251.11      257.78      5.76 o
  -6   5   3       12.15       10.97      3.37 o
  -5   5   3     1605.48     1655.65     13.26 o
  -4   5   3        1.13        2.94      2.75 o
  -3   5   3     1214.09     1228.32     10.50 o
  -2   5   3      482.74      461.70      4.88 o
  -1   5   3     1656.00     1574.05     12.10 o
   0   5   3      103.32       82.27      2.88 o
   1   5   3       71.50       87.16      2.85 o
   2   5   3      775.16      768.78      6.03 o
   3   5   3     1496.19     1509.42      9.30 o
   4   5   3      502.87      511.58      5.95 o
   5   5   3      333.05      328.74      5.17 o
   6   5   3      226.75      227.23      5.25 o
   7   5   3        7.73       10.94      3.37 o
   8   5   3       76.67       71.05      4.02 o
   9   5   3       58.08       51.24      3.90 o
  10   5   3       41.89       50.18      4.85 o
  11   5   3       56.67       53.70      5.03 o
  12   5   3      300.44      283.33      8.50 o
 -12   6   3       14.71        9.80      5.55 o
 -11   6   3      222.80      239.09      7.92 o
 -10   6   3       68.94       73.39      5.78 o
  -9   6   3        0.82        5.31      4.81 o
  -8   6   3       10.29       18.34      5.15 o
  -7   6   3      342.33      345.33      7.90 o
  -6   6   3      755.93      743.94     10.50 o
  -5   6   3     2532.61     2551.47     16.65 o
  -4   6   3      889.02      879.42      8.37 o
  -3   6   3      458.83      459.41      6.28 o
  -2   6   3      126.48      135.72      4.56 o
  -1   6   3      373.52      361.34      6.12 o
   0   6   3      277.76      288.53      6.80 o
   1   6   3      213.77      215.60      4.54 o
   2   6   3      463.39      459.77      6.51 o
   3   6   3      244.07      240.44      4.92 o
   4   6   3       59.29       59.53      3.61 o
   5   6   3      229.70      213.84      4.91 o
   6   6   3     1164.96     1160.13     11.51 o
   7   6   3       63.91       61.93      4.08 o
   8   6   3        0.77        5.00      4.25 o
   9   6   3      176.16      185.35      7.00 o
  10   6   3       51.71       57.02      5.18 o
  11   6   3      168.65      158.16      7.35 o
 -11   7   3      288.17      313.13     10.56 o
 -10   7   3       55.71       60.48      5.99 o
  -9   7   3       37.08       36.45      5.38 o
  -8   7   3        2.73        8.89      4.60 o
  -7   7   3       32.84       33.85      4.79 o
  -6   7   3      765.61      790.16     11.48 o
  -5   7   3      321.06      325.13      6.87 o
  -4   7   3        6.71        9.72      3.56 o
  -3   7   3      142.16      139.30      4.74 o
  -2   7   3       74.32       74.24      4.48 o
  -1   7   3       85.55       80.66      4.26 o
   0   7   3       54.43       67.41      4.74 o
   1   7   3      604.76      618.12      8.78 o
   2   7   3       72.70       70.84      4.96 o
   3   7   3       14.33       11.14      3.53 o
   4   7   3      177.41      174.32      5.29 o
   5   7   3      549.36      529.72      8.10 o
   6   7   3        0.36        4.24      4.22 o
   7   7   3      270.80      245.96      7.05 o
   8   7   3      213.37      217.71      7.00 o
   9   7   3       86.42      118.39      6.16 o
  10   7   3      158.63      156.63      6.73 o
 -10   8   3       86.06       96.07      7.66 o
  -9   8   3      137.38      141.65      7.40 o
  -8   8   3       22.24       30.66      5.40 o
  -7   8   3       10.33       14.15      5.36 o
  -6   8   3       52.14       58.06      6.20 o
  -5   8   3        1.73        1.36      4.31 o
  -4   8   3       12.75       11.48      4.30 o
  -3   8   3       53.70       57.64      4.24 o
  -2   8   3        4.91        6.63      3.98 o
  -1   8   3       35.70       36.23      4.93 o
   0   8   3      453.22      445.91      9.04 o
   1   8   3       48.12       50.83      4.96 o
   2   8   3      172.21      171.38      6.13 o
   3   8   3       56.40       54.37      5.02 o
   4   8   3      617.38      615.46     11.12 o
   5   8   3      129.13      135.62      6.97 o
   6   8   3      469.61      454.03     10.33 o
   7   8   3      381.65      385.40      9.87 o
   8   8   3       98.81       96.79      7.06 o
  -7   9   3        2.39        2.54      5.28 o
  -6   9   3        3.75        3.78      5.92 o
  -5   9   3      125.01      123.49      7.10 o
  -4   9   3      432.55      433.37     11.49 o
  -3   9   3      219.08      238.41      8.51 o
  -2   9   3        7.37        8.64      5.55 o
  -1   9   3      599.43      587.21     12.16 o
   0   9   3      659.39      665.78     13.36 o
   1   9   3       17.35       19.57      5.65 o
   2   9   3      321.67      304.83      8.67 o
   3   9   3        4.55        5.54      5.24 o
   4   9   3       88.97      106.25      6.98 o
   5   9   3      117.19      102.01      6.87 o
   6   9   3      166.11      181.21      8.15 o
  -3  10   3      108.14      104.15      8.36 o
  -2  10   3       29.85       36.48      6.77 o
  -1  10   3      207.45      202.48      9.36 o
   0  10   3       27.32       19.75      6.52 o
   1  10   3       36.26       44.80      6.91 o
 -15   0   4      196.62      191.59     11.45 o
 -14   0   4     1723.54     1645.68     28.25 o
 -13   0   4       18.08       21.47      5.86 o
 -12   0   4       43.44       44.47      5.77 o
 -11   0   4       76.59       79.28      6.05 o
 -10   0   4     3177.55     3009.94     29.31 o
  -9   0   4      249.41      249.95      5.87 o
  -8   0   4       52.06       59.33      3.81 o
  -7   0   4       87.88       71.15      3.76 o
  -6   0   4       86.70      110.51      3.74 o
  -5   0   4      244.87      233.52      6.88 o
  -4   0   4     7510.14     7520.04     46.95 o
  -3   0   4     2244.89     2303.36      7.27 o
  -2   0   4      228.83      228.62      2.74 o
  -1   0   4     4683.11     4536.96     30.42 o
   0   0   4     6836.28     6216.09     48.94 o
   1   0   4     8244.83     7882.08     34.45 o
   2   0   4     4330.88     4355.99     30.78 o
   3   0   4      164.68      197.02      2.71 o
   4   0   4      802.19      822.19      9.66 o
   5   0   4     2726.85     2712.22     18.91 o
   6   0   4      180.47      142.37      8.95 o
   7   0   4      308.05      278.22      7.70 o
   8   0   4     2863.81     2853.49     36.85 o
   9   0   4        0.31        2.73      4.89 o
  10   0   4     3012.83     2862.18     28.67 o
  11   0   4       63.73       67.73      6.58 o
  12   0   4      150.93      151.46     10.03 o
  13   0   4      149.22      145.84     11.92 o
 -15   1   4      110.91      110.36      6.21 o
 -14   1   4      110.07      111.14      5.46 o
 -13   1   4        8.60       12.50      3.43 o
 -12   1   4        1.45        5.50      3.09 o
 -11   1   4       13.68       22.98      3.19 o
 -10   1   4     2060.83     2054.53     11.21 o
  -9   1   4     1159.31     1142.92      8.04 o
  -8   1   4      142.70      142.59      3.96 o
  -7   1   4     2154.11     2059.05     28.74 o
  -6   1   4     1109.00     1140.01      6.84 o
  -5   1   4     4323.44     4491.83     23.82 o
  -4   1   4     2809.05     2839.94     14.75 o
  -3   1   4      293.43      278.19      2.83 o
  -2   1   4      562.58      569.39      5.10 o
  -1   1   4       48.93       59.19      1.72 o
   0   1   4      350.23      294.97      3.07 o
   1   1   4     1236.64     1380.39      9.05 o
   2   1   4      465.48      417.43      3.17 o
   3   1   4     1467.86     1405.21      9.02 o
   4   1   4     1882.54     1891.43      8.20 o
   5   1   4     1394.92     1391.91     11.00 o
   6   1   4     3149.97     3148.32     21.93 o
   7   1   4       33.41       34.41      1.99 o
   8   1   4       22.57       23.49      2.69 o
   9   1   4      127.89      136.92      3.91 o
  10   1   4      441.61      413.66      7.86 o
  11   1   4       23.63       23.28      4.36 o
  12   1   4       20.15       17.56      4.62 o
  13   1   4       46.13       47.77      5.36 o
 -15   2   4       75.56       80.17      5.67 o
 -14   2   4      165.33      158.38      6.08 o
 -13   2   4      620.92      633.39      8.55 o
 -12   2   4      862.10      862.17     10.05 o
 -11   2   4      252.39      258.15      6.44 o
 -10   2   4     2680.02     2603.27     15.18 o
  -9   2   4     3702.70     3675.10     19.93 o
  -8   2   4      105.37      116.90      5.05 o
  -7   2   4      482.50      499.86      7.83 o
  -6   2   4     3024.54     3147.68     19.79 o
  -5   2   4     4230.35     4084.26     16.06 o
  -4   2   4      139.27      109.76      3.56 o
  -3   2   4    11854.68    11857.50     79.27 o
  -2   2   4     1195.30     1365.32      8.48 o
  -1   2   4      420.14      400.06      3.27 o
   0   2   4      463.46      536.30      3.75 o
   1   2   4      764.40      800.47      7.39 o
   2   2   4     3322.83     3496.19     26.89 o
   3   2   4      364.79      419.06      3.90 o
   4   2   4       10.47       10.40      1.83 o
   5   2   4      587.86      620.06      5.87 o
   6   2   4      528.17      533.00      5.66 o
   7   2   4      275.72      289.69      4.77 o
   8   2   4      147.81      142.33      3.86 o
   9   2   4       86.57       75.33      3.71 o
  10   2   4      478.97      464.69     10.97 o
  11   2   4      804.56      763.62      9.35 o
  12   2   4      569.26      567.95      8.92 o
  13   2   4      756.93      746.28     12.41 o
 -15   3   4      475.21      480.37     10.72 o
 -14   3   4       94.54       96.87      5.90 o
 -13   3   4       83.66       71.44      5.59 o
 -12   3   4      118.78      120.78      5.13 o
 -11   3   4      759.76      717.82      9.14 o
 -10   3   4     1464.02     1431.36     11.83 o
  -9   3   4      495.12      476.39      8.08 o
  -8   3   4     1374.19     1356.89     13.86 o
  -7   3   4     1653.23     1622.82     13.79 o
  -6   3   4      459.67      438.78      9.33 o
  -5   3   4     1749.28     1754.51     11.93 o
  -4   3   4      364.22      349.84      4.51 o
  -3   3   4      220.44      231.77      4.31 o
  -2   3   4      132.65      156.90      2.26 o
  -1   3   4     1401.21     1491.61      7.98 o
   0   3   4     4708.26     5119.66     19.24 o
   1   3   4     1894.52     1945.93      7.89 o
   2   3   4        5.90        4.83      1.31 o
   3   3   4       63.43       74.05      1.57 o
   4   3   4     1835.40     1834.50     15.57 o
   5   3   4       16.63       11.13      1.50 o
   6   3   4        3.35        7.20      2.12 o
   7   3   4      762.24      741.32      7.88 o
   8   3   4       60.29       63.33      3.83 o
   9   3   4       97.56       97.71      4.23 o
  10   3   4      129.06      134.33      4.53 o
  11   3   4      116.60      100.39      5.39 o
  12   3   4      125.64      137.74      5.97 o
  13   3   4       18.59       22.70      5.49 o
 -14   4   4      370.80      385.88     16.37 o
 -13   4   4      125.01      125.43      6.42 o
 -12   4   4       73.43       74.84      5.22 o
 -11   4   4      123.19      139.96      6.22 o
 -10   4   4       13.46       16.18      3.77 o
  -9   4   4        6.28        7.23      4.10 o
  -8   4   4      801.85      798.45     10.15 o
  -7   4   4      187.32      185.63      5.82 o
  -6   4   4      568.38      560.21      8.03 o
  -5   4   4      844.94      849.14      9.20 o
  -4   4   4        1.02        1.96      2.28 o
  -3   4   4        0.15        1.99      1.23 o
  -2   4   4      759.42      715.15      4.78 o
  -1   4   4       22.18       47.98      2.41 o
   0   4   4     2451.54     2342.37     16.51 o
   1   4   4     7585.03     7681.39     36.56 o
   2   4   4      874.34      846.87      8.88 o
   3   4   4      687.57      656.51      7.61 o
   4   4   4       72.29       76.41      2.26 o
   5   4   4      105.95      113.58      3.17 o
   6   4   4       15.76       22.97      3.39 o
   7   4   4      465.50      442.87      6.76 o
   8   4   4      398.75      397.70      6.62 o
   9   4   4      584.89      619.08      8.24 o
  10   4   4       43.63       35.99      3.83 o
  11   4   4      178.77      186.10      6.31 o
  12   4   4      289.09      294.32      8.00 o
 -13   5   4       45.39       37.21      5.43 o
 -12   5   4      189.00      191.61      7.33 o
 -11   5   4       74.30       75.90      5.72 o
 -10   5   4        9.42        8.93      4.51 o
  -9   5   4      388.58      385.93      8.40 o
  -8   5   4      180.42      176.27      6.28 o
  -7   5   4      188.95      197.60      6.41 o
  -6   5   4     1279.84     1270.16     12.31 o
  -5   5   4       81.26       96.29      4.88 o
  -4   5   4      361.98      342.96      5.26 o
  -3   5   4     1175.87     1166.54      8.11 o
  -2   5   4       97.58       98.62      3.09 o
  -1   5   4      170.01      174.91      3.66 o
   0   5   4        5.13       10.36      2.15 o
   1   5   4      271.09      288.68      4.14 o
   2   5   4      176.18      160.66      5.40 o
   3   5   4      553.29      537.92      6.01 o
   4   5   4     1434.64     1427.43      9.34 o
   5   5   4     2445.52     2382.76     21.17 o
   6   5   4      192.53      186.88      5.09 o
   7   5   4      153.44      146.01      5.11 o
   8   5   4       41.44       44.76      3.96 o
   9   5   4       60.62       65.59      4.43 o
  10   5   4      527.30      523.61      9.28 o
  11   5   4       99.40      117.98      5.87 o
 -12   6   4      240.75      247.97      8.58 o
 -11   6   4       75.34       84.80      6.14 o
 -10   6   4       46.04       54.93      5.70 o
  -9   6   4      247.30      252.46      7.68 o
  -8   6   4       35.93       42.72      5.11 o
  -7   6   4      374.35      367.95      7.06 o
  -6   6   4        0.81        1.65      4.66 o
  -5   6   4       43.78       44.76      4.05 o
  -4   6   4      882.77      905.89      8.53 o
  -3   6   4      163.38      163.00      4.64 o
  -2   6   4      318.32      312.95      5.56 o
  -1   6   4      401.63      420.51      7.46 o
   0   6   4        2.54        3.22      2.59 o
   1   6   4       29.41       28.00      3.40 o
   2   6   4       56.29       60.41      3.98 o
   3   6   4      382.76      393.55      6.21 o
   4   6   4      168.51      170.89      4.47 o
   5   6   4       65.45       63.18      4.16 o
   6   6   4        0.09        1.75      3.42 o
   7   6   4       18.66       25.82      3.84 o
   8   6   4        1.06        2.90      4.24 o
   9   6   4        1.84        7.08      4.53 o
  10   6   4        1.50       11.37      4.83 o
 -11   7   4       78.73       69.09      6.33 o
 -10   7   4       94.00       96.61      6.31 o
  -9   7   4      294.45      301.12      8.68 o
  -8   7   4      517.08      513.37     10.05 o
  -7   7   4       10.81        9.20      4.75 o
  -6   7   4      257.21      255.02      7.37 o
  -5   7   4     2227.61     2156.12     16.41 o
  -4   7   4      519.85      518.16      7.23 o
  -3   7   4       51.06       51.18      3.95 o
  -2   7   4      180.08      167.14      5.32 o
  -1   7   4      738.48      733.00      8.16 o
   0   7   4       87.99       87.25      4.95 o
   1   7   4      189.24      189.49      5.86 o
   2   7   4       38.07       41.74      4.62 o
   3   7   4      165.73      149.39      4.67 o
   4   7   4       18.77       17.06      3.91 o
   5   7   4      126.68      110.32      4.88 o
   6   7   4       95.24       98.57      5.54 o
   7   7   4      136.69      118.00      6.06 o
   8   7   4      219.70      221.34      7.19 o
   9   7   4      189.33      197.42      7.11 o
  -9   8   4       42.34       43.44      6.22 o
  -8   8   4       35.66       34.74      5.61 o
  -7   8   4       20.58       29.99      5.67 o
  -6   8   4       45.46       45.16      5.45 o
  -5   8   4       56.65       52.04      5.81 o
  -4   8   4        5.68        7.30      4.86 o
  -3   8   4       27.91       34.45      4.00 o
  -2   8   4      167.64      169.63      6.12 o
  -1   8   4        2.37        8.75      4.91 o
   0   8   4       45.78       47.47      4.93 o
   1   8   4      105.27      107.74      5.66 o
   2   8   4      195.29      194.94      6.51 o
   3   8   4       55.20       54.85      4.80 o
   4   8   4       13.36       19.19      5.40 o
   5   8   4       31.44       39.29      5.97 o
   6   8   4      126.90      130.03      7.21 o
   7   8   4       77.10       77.78      6.45 o
  -7   9   4        2.59        6.67      5.74 o
  -6   9   4       13.90       18.43      5.76 o
  -5   9   4        0.22        0.88      6.16 o
  -4   9   4       96.22       96.64      7.47 o
  -3   9   4       34.23       33.15      6.68 o
  -2   9   4       16.84       20.63      6.32 o
  -1   9   4      331.21      316.98      8.88 o
   0   9   4       75.83       76.96      6.19 o
   1   9   4      103.28      100.21      6.59 o
   2   9   4        7.04       13.84      5.62 o
   3   9   4       33.55       39.78      5.53 o
   4   9   4       97.25      104.91      8.54 o
   5   9   4      110.27      118.75      7.17 o
 -15   1   5      774.56      818.34     13.81 o
 -14   1   5      209.96      222.90      7.30 o
 -13   1   5      120.12      117.19      4.86 o
 -12   1   5     1071.33     1075.99     10.22 o
 -11   1   5       60.95       61.08      3.45 o
 -10   1   5       68.84       71.23      3.52 o
  -9   1   5       39.62       42.09      2.99 o
  -8   1   5      142.59      132.11      2.66 o
  -7   1   5     1890.52     1780.45     14.96 o
  -6   1   5      345.39      332.14      4.60 o
  -5   1   5     1266.98     1386.84      5.78 o
  -4   1   5     2006.84     2097.39     10.55 o
  -3   1   5      327.08      300.79      3.99 o
  -2   1   5     4356.63     4298.42     14.91 o
  -1   1   5        0.50        3.18      1.49 o
   0   1   5     4539.71     4649.02     33.77 o
   1   1   5      191.14      200.49      2.32 o
   2   1   5        5.47        5.50      0.81 o
   3   1   5      126.97      123.35      2.16 o
   4   1   5     3957.96     4003.34     23.38 o
   5   1   5        0.25        2.80      2.05 o
   6   1   5     1213.00     1262.28     13.15 o
   7   1   5      248.48      242.21      4.22 o
   8   1   5      937.86      939.12      8.73 o
   9   1   5       86.86       98.49      4.15 o
  10   1   5      260.51      272.92      7.30 o
  11   1   5      145.90      149.39      6.52 o
  12   1   5       27.21       30.30      4.99 o
 -15   2   5        4.12        3.69      4.81 o
 -14   2   5        0.55        2.80      4.03 o
 -13   2   5        4.58        8.78      3.83 o
 -12   2   5       24.16       20.64      3.56 o
 -11   2   5     1269.33     1261.71     15.04 o
 -10   2   5      891.66      857.25      8.38 o
  -9   2   5       30.33       27.02      3.00 o
  -8   2   5      517.28      494.33      5.52 o
  -7   2   5        1.22        1.85      1.62 o
  -6   2   5        0.01        1.00      1.32 o
  -5   2   5      306.86      343.98      5.23 o
  -4   2   5        0.49        5.25      2.08 o
  -3   2   5       52.02       52.08      2.40 o
  -2   2   5      256.28      281.00      2.95 o
  -1   2   5     1705.80     1857.70      7.71 o
   0   2   5      422.24      452.28      4.62 o
   1   2   5      573.74      651.60      7.82 o
   2   2   5      334.33      372.60      4.18 o
   3   2   5      118.57      114.80      3.06 o
   4   2   5      420.17      435.09      4.99 o
   5   2   5      631.73      619.70      6.78 o
   6   2   5       35.55       30.89      2.80 o
   7   2   5       49.95       46.08      2.98 o
   8   2   5      163.94      167.75      4.43 o
   9   2   5       27.71       28.41      3.82 o
  10   2   5       18.39       15.26      3.70 o
  11   2   5        1.59        4.50      4.22 o
  12   2   5      253.67      237.03      7.23 o
 -15   3   5        4.34        4.63      4.61 o
 -14   3   5        1.59        5.89      4.63 o
 -13   3   5      147.14      155.89      6.75 o
 -12   3   5        3.05        6.10      4.01 o
 -11   3   5      104.85       97.77      4.86 o
 -10   3   5      537.89      594.56      8.35 o
  -9   3   5     1305.95     1291.79     11.20 o
  -8   3   5       40.55       46.44      4.64 o
  -7   3   5     2128.44     2042.91     30.73 o
  -6   3   5       60.38       50.72      2.25 o
  -5   3   5      553.37      568.95      6.98 o
  -4   3   5      150.09      169.31      3.08 o
  -3   3   5     1155.22     1170.90      7.30 o
  -2   3   5     2127.55     2160.95     18.57 o
  -1   3   5     1203.07     1141.66      6.35 o
   0   3   5      572.18      513.48      4.69 o
   1   3   5     1654.74     1609.56     17.90 o
   2   3   5       39.10       39.47      1.44 o
   3   3   5      489.55      479.91      6.55 o
   4   3   5      577.63      522.02      8.76 o
   5   3   5     1549.68     1539.29     10.58 o
   6   3   5        5.10        7.58      3.05 o
   7   3   5      174.66      166.44      4.70 o
   8   3   5       39.79       48.05      3.69 o
   9   3   5      167.08      165.89      4.69 o
  10   3   5        2.25        1.99      3.76 o
  11   3   5      110.99      100.47      5.69 o
  12   3   5        1.76        1.54      4.44 o
 -14   4   5       23.82       23.80      5.45 o
 -13   4   5       26.03       24.71      4.91 o
 -12   4   5        0.61        6.52      4.67 o
 -11   4   5       55.56       51.72      4.44 o
 -10   4   5       63.68       65.04      4.61 o
  -9   4   5        5.84        7.92      3.82 o
  -8   4   5        0.20        0.82      3.78 o
  -7   4   5       13.57       16.91      3.82 o
  -6   4   5      307.25      298.62      6.61 o
  -5   4   5     2170.36     2171.53     12.93 o
  -4   4   5       31.29       24.03      2.07 o
  -3   4   5       63.16       62.86      2.23 o
  -2   4   5     1619.07     1648.20      7.73 o
  -1   4   5     3916.04     3870.77     13.62 o
   0   4   5      548.03      514.91      7.45 o
   1   4   5      846.17      884.06      8.75 o
   2   4   5     1558.46     1572.35      9.80 o
   3   4   5        0.27        2.01      1.58 o
   4   4   5      390.96      382.21      5.99 o
   5   4   5      254.99      255.99      5.40 o
   6   4   5       61.31       58.40      3.75 o
   7   4   5       51.97       50.13      3.80 o
   8   4   5        0.08        1.08      3.21 o
   9   4   5        8.45        7.96      3.53 o
  10   4   5        7.11        7.67      4.28 o
  11   4   5       58.89       55.39      5.09 o
 -13   5   5      246.18      249.09      8.49 o
 -12   5   5      964.45      944.29     15.49 o
 -11   5   5      141.87      133.41      6.78 o
 -10   5   5       48.86       50.76      5.51 o
  -9   5   5      156.68      163.32      5.56 o
  -8   5   5      825.43      813.09      9.76 o
  -7   5   5       51.48       51.03      4.37 o
  -6   5   5     1045.46      998.33     11.28 o
  -5   5   5     2055.76     1982.08     30.76 o
  -4   5   5       20.52       22.02      2.83 o
  -3   5   5      738.70      752.80      6.80 o
  -2   5   5       57.64       55.40      2.60 o
  -1   5   5      479.15      448.29      5.18 o
   0   5   5       68.60       79.68      3.14 o
   1   5   5      340.17      351.21      4.78 o
   2   5   5      157.71      142.93      3.89 o
   3   5   5      308.35      302.17      4.95 o
   4   5   5     1005.16     1006.64      9.94 o
   5   5   5      331.04      328.22      6.24 o
   6   5   5      182.35      190.24      5.25 o
   7   5   5      118.75      114.43      4.75 o
   8   5   5      453.69      446.88      7.55 o
   9   5   5       49.04       65.01      4.61 o
  10   5   5      768.09      781.02     10.15 o
  11   5   5      371.99      330.12     10.85 o
 -12   6   5      256.59      255.83      8.61 o
 -11   6   5      200.13      209.80      7.86 o
 -10   6   5      299.25      310.01      8.69 o
  -9   6   5      639.31      639.66     10.87 o
  -8   6   5      166.57      162.91      5.45 o
  -7   6   5       10.92       11.95      3.99 o
  -6   6   5      580.95      570.02      9.54 o
  -5   6   5      150.75      154.89      6.22 o
  -4   6   5       54.02       63.65      3.88 o
  -3   6   5       19.85       14.53      3.11 o
  -2   6   5       47.06       41.70      3.12 o
  -1   6   5        5.50        6.73      2.69 o
   0   6   5      883.03      822.15      8.60 o
   1   6   5       26.11       26.82      3.33 o
   2   6   5      223.78      216.20      5.12 o
   3   6   5       52.83       56.93      4.24 o
   4   6   5      489.61      461.48      9.94 o
   5   6   5       12.98       12.83      3.84 o
   6   6   5      543.80      550.76     10.62 o
   7   6   5      369.36      350.93      7.07 o
   8   6   5      195.94      194.29      5.98 o
   9   6   5       24.52       27.51      4.79 o
 -11   7   5      204.44      211.60      8.64 o
 -10   7   5       50.83       58.79      5.99 o
  -9   7   5      599.24      626.61     11.44 o
  -8   7   5      160.04      171.16      7.27 o
  -7   7   5       19.16       20.89      4.89 o
  -6   7   5       73.51       72.68      5.60 o
  -5   7   5      503.50      517.39      9.56 o
  -4   7   5      553.60      515.59      8.32 o
  -3   7   5      266.88      275.90      5.96 o
  -2   7   5       38.37       46.30      3.70 o
  -1   7   5     1132.82     1070.36     11.09 o
   0   7   5      591.14      573.01      8.09 o
   1   7   5       11.01       13.88      3.59 o
   2   7   5      393.75      385.67      6.75 o
   3   7   5        7.55       13.48      3.79 o
   4   7   5        2.76        6.05      3.97 o
   5   7   5       74.76       73.68      4.74 o
   6   7   5      414.07      411.26      7.72 o
   7   7   5       67.00       71.43      5.49 o
   8   7   5      177.73      184.66      6.92 o
  -9   8   5       31.25       36.56      6.23 o
  -8   8   5       18.90       26.29      5.13 o
  -7   8   5      221.37      222.16      8.01 o
  -6   8   5       37.43       41.48      5.71 o
  -5   8   5      387.83      419.23      9.41 o
  -4   8   5      249.74      257.33      7.03 o
  -3   8   5      163.14      158.94      6.80 o
  -2   8   5       26.84       29.97      5.14 o
  -1   8   5      401.78      391.74      7.42 o
   0   8   5      120.29      125.42      5.89 o
   1   8   5      222.68      250.38      6.97 o
   2   8   5      222.22      227.41      7.96 o
   3   8   5      106.90      112.84      5.84 o
   4   8   5      183.21      199.70      6.97 o
   5   8   5       13.35       17.52      4.83 o
   6   8   5       18.71       18.56      5.02 o
  -6   9   5      220.12      238.25      9.54 o
  -5   9   5        1.62        7.15      6.42 o
  -4   9   5       38.68       40.31      6.69 o
  -3   9   5      216.91      219.16      9.07 o
  -2   9   5        0.12        2.63      5.34 o
  -1   9   5       68.10       78.62      7.22 o
   0   9   5      258.66      253.94      9.26 o
   1   9   5       62.64       58.99      6.24 o
   2   9   5       46.46       45.41      6.14 o
   3   9   5        1.31        6.33      5.62 o
   4   9   5      127.33      140.32      7.75 o
 -15   0   6       84.89       66.13     10.19 o
 -14   0   6      337.03      335.35     13.59 o
 -13   0   6      556.31      534.41     15.33 o
 -12   0   6      877.86      866.63     18.00 o
 -11   0   6     1555.72     1537.14     25.52 o
 -10   0   6     1755.19     1739.56     21.22 o
  -9   0   6     2444.76     2376.13     37.14 o
  -8   0   6       38.94       39.14      4.56 o
  -7   0   6       24.33       35.73      4.60 o
  -6   0   6     2095.58     2117.90     18.66 o
  -5   0   6     7375.01     7196.84     85.40 o
  -4   0   6     3124.69     3029.33     22.24 o
  -3   0   6     4379.85     4143.10     40.24 o
  -2   0   6      256.45      215.78      4.00 o
  -1   0   6      762.43      762.01      5.70 o
   0   0   6       83.75       85.80      4.66 o
   1   0   6       35.43       51.46      3.53 o
   2   0   6      388.75      425.90      7.37 o
   3   0   6      545.78      595.15      8.58 o
   4   0   6       17.81       21.35      1.87 o
   5   0   6       13.11       10.45      1.82 o
   6   0   6        0.39        3.02      5.24 o
   7   0   6      374.51      391.30      9.88 o
   8   0   6       20.60       16.68      5.08 o
   9   0   6        0.11        5.84      5.82 o
  10   0   6        0.44        2.79      5.45 o
  11   0   6      492.18      469.76     15.29 o
  12   0   6      869.97      866.08     20.65 o
 -15   1   6      396.89      422.08     10.96 o
 -14   1   6      124.23      149.91      7.43 o
 -13   1   6       10.32        8.06      4.58 o
 -12   1   6        1.97        6.89      3.69 o
 -11   1   6       10.28       17.56      4.11 o
 -10   1   6      639.19      608.82      7.47 o
  -9   1   6     1303.09     1256.29      8.42 o
  -8   1   6      374.93      369.73      4.64 o
  -7   1   6     1773.98     1645.39     14.57 o
  -6   1   6      258.75      232.15      4.47 o
  -5   1   6      999.34     1114.72      9.17 o
  -4   1   6     3523.23     3570.54     24.84 o
  -3   1   6       46.74       54.52      1.75 o
  -2   1   6       87.97      104.50      2.10 o
  -1   1   6      180.60      186.63      2.73 o
   0   1   6     1909.99     2026.82     10.40 o
   1   1   6     1071.44     1089.48      8.43 o
   2   1   6      165.31      148.22      3.52 o
   3   1   6      248.14      224.11      3.64 o
   4   1   6      851.79      812.54     10.14 o
   5   1   6      143.21      141.09      3.30 o
   6   1   6      840.64      843.30     13.78 o
   7   1   6      123.36      133.58      4.32 o
   8   1   6        0.67        1.56      3.68 o
   9   1   6      294.59      297.39      7.73 o
  10   1   6      178.53      168.26      6.67 o
  11   1   6       87.32       85.74      5.66 o
  12   1   6        0.18        1.30      5.59 o
 -15   2   6     1653.41     1671.64     18.05 o
 -14   2   6     1014.85     1073.35     12.66 o
 -13   2   6      169.29      168.07      5.64 o
 -12   2   6      416.14      417.91      7.24 o
 -11   2   6      271.02      230.59      5.69 o
 -10   2   6      539.64      530.57      7.34 o
  -9   2   6      196.49      201.30      5.00 o
  -8   2   6       96.08       90.98      3.85 o
  -7   2   6      213.00      227.27      5.08 o
  -6   2   6     1048.72     1068.58      7.24 o
  -5   2   6      323.60      328.75      4.17 o
  -4   2   6      577.67      578.68      6.08 o
  -3   2   6      445.44      476.04      4.53 o
  -2   2   6        1.82        2.60      1.52 o
  -1   2   6      709.96      646.26      4.61 o
   0   2   6      530.53      427.63      3.76 o
   1   2   6     3294.96     3164.14     23.80 o
   2   2   6      912.42      928.34      7.12 o
   3   2   6      463.45      450.00      6.88 o
   4   2   6       32.50       37.42      2.66 o
   5   2   6      590.93      586.44      5.89 o
   6   2   6      183.36      187.44      4.10 o
   7   2   6      921.53      881.45      8.37 o
   8   2   6      644.75      629.19     10.04 o
   9   2   6       41.01       48.10      4.97 o
  10   2   6     1395.43     1384.95     15.19 o
  11   2   6        0.67        2.30      4.23 o
  12   2   6       10.34       13.81      4.89 o
 -14   3   6       14.50       11.12      4.55 o
 -13   3   6       92.02       96.21      4.95 o
 -12   3   6        8.00       11.41      3.92 o
 -11   3   6        0.85        2.71      3.68 o
 -10   3   6     1856.91     1785.61     13.71 o
  -9   3   6      341.40      340.26      6.68 o
  -8   3   6      485.19      485.95      7.25 o
  -7   3   6      514.66      492.61      7.58 o
  -6   3   6      226.45      210.28      3.58 o
  -5   3   6     2249.20     2206.91     10.08 o
  -4   3   6      435.32      467.96      5.06 o
  -3   3   6      485.30      448.82      4.40 o
  -2   3   6      549.32      575.27      4.61 o
  -1   3   6      236.02      278.09      3.55 o
   0   3   6       52.06       54.73      2.12 o
   1   3   6     1293.31     1373.40      8.52 o
   2   3   6      808.33      801.41     11.18 o
   3   3   6     1209.12     1164.53     11.09 o
   4   3   6      762.88      741.74      7.18 o
   5   3   6     3310.17     3309.38     16.54 o
   6   3   6     1878.98     1876.24     18.63 o
   7   3   6       65.11       65.05      3.76 o
   8   3   6       64.21       74.90      4.27 o
   9   3   6      105.02      109.57      5.40 o
  10   3   6       68.28       60.33      5.36 o
  11   3   6        7.46       10.26      4.53 o
 -14   4   6      119.82      117.40      7.01 o
 -13   4   6       72.78       77.21      6.20 o
 -12   4   6      846.50      821.81     10.78 o
 -11   4   6       16.34       24.87      4.34 o
 -10   4   6       37.90       55.16      4.67 o
  -9   4   6     1434.05     1401.99     21.08 o
  -8   4   6       94.81      100.97      4.99 o
  -7   4   6       26.50       22.73      3.82 o
  -6   4   6     1345.28     1358.74     10.14 o
  -5   4   6      214.40      213.90      5.21 o
  -4   4   6      713.84      676.48      4.91 o
  -3   4   6     1947.64     1930.22      8.78 o
  -2   4   6        0.29        1.29      2.07 o
  -1   4   6     1322.19     1299.19      8.42 o
   0   4   6      281.95      291.28      4.95 o
   1   4   6      395.93      406.30      5.04 o
   2   4   6      497.33      503.74      5.72 o
   3   4   6      308.29      289.62      5.41 o
   4   4   6      335.74      344.20      6.00 o
   5   4   6      281.16      285.97      5.76 o
   6   4   6      159.85      164.24      4.84 o
   7   4   6      295.00      285.24      6.49 o
   8   4   6       16.21       21.85      3.73 o
   9   4   6       15.75       12.68      4.92 o
  10   4   6        0.33        1.28      4.65 o
  11   4   6        9.17        8.39      4.90 o
 -13   5   6      395.89      391.57     12.32 o
 -12   5   6        0.19        4.84      5.16 o
 -11   5   6        0.42        5.79      4.88 o
 -10   5   6      190.70      204.98      6.34 o
  -9   5   6      721.04      705.84     12.52 o
  -8   5   6      967.67      927.20     10.55 o
  -7   5   6       22.53       21.89      4.02 o
  -6   5   6      885.73      890.28     10.96 o
  -5   5   6     2700.13     2561.57     15.42 o
  -4   5   6       17.11       14.70      2.75 o
  -3   5   6      123.58      110.54      2.96 o
  -2   5   6      159.84      169.53      3.51 o
  -1   5   6      162.94      167.64      3.63 o
   0   5   6      129.57      144.50      3.72 o
   1   5   6     2676.54     2627.06     19.25 o
   2   5   6      134.53      128.36      3.85 o
   3   5   6       55.00       54.81      3.96 o
   4   5   6       63.58       73.33      4.27 o
   5   5   6       50.07       51.05      4.14 o
   6   5   6      307.29      299.99      6.35 o
   7   5   6      179.20      177.68      5.48 o
   8   5   6       44.17       41.86      4.18 o
   9   5   6      133.07      142.39      8.72 o
  10   5   6      340.45      376.84      9.85 o
 -12   6   6        9.03        7.72      5.66 o
 -11   6   6      109.98      106.00      6.35 o
 -10   6   6       48.24       50.89      5.71 o
  -9   6   6       29.65       30.52      5.36 o
  -8   6   6      134.18      133.66      5.67 o
  -7   6   6       19.39       20.06      4.33 o
  -6   6   6       93.91       97.20      5.61 o
  -5   6   6      113.37      109.88      5.54 o
  -4   6   6        9.53        9.93      3.66 o
  -3   6   6       39.28       42.38      3.41 o
  -2   6   6      455.65      444.12      6.07 o
  -1   6   6        6.21        8.50      2.64 o
   0   6   6        0.22        2.13      3.16 o
   1   6   6     1072.32     1059.75      9.04 o
   2   6   6      847.96      811.56     11.97 o
   3   6   6       41.62       37.31      4.06 o
   4   6   6      153.74      160.80      5.37 o
   5   6   6       30.61       38.33      4.27 o
   6   6   6      197.27      208.75      6.10 o
   7   6   6        2.69        6.06      3.97 o
   8   6   6      157.57      143.67      6.85 o
   9   6   6      524.67      532.53     11.11 o
 -11   7   6        6.06        6.70      5.81 o
 -10   7   6       14.88       15.08      5.58 o
  -9   7   6       12.73       11.70      4.85 o
  -8   7   6       17.53       19.33      5.01 o
  -7   7   6      104.35      103.47      6.19 o
  -6   7   6       19.91       18.41      4.77 o
  -5   7   6       22.09       22.84      4.72 o
  -4   7   6       15.33       13.73      4.27 o
  -3   7   6      513.20      481.12      7.52 o
  -2   7   6       47.42       53.94      4.80 o
  -1   7   6        5.21        7.59      3.68 o
   0   7   6      352.85      315.43      7.06 o
   1   7   6        0.71        3.70      5.17 o
   2   7   6      364.83      365.68      7.59 o
   3   7   6       19.17       30.66      4.20 o
   4   7   6       65.89       73.03      4.81 o
   5   7   6     1054.89     1044.93     14.81 o
   6   7   6        0.08        1.00      4.29 o
   7   7   6       63.50       60.17      5.32 o
  -9   8   6       55.66       60.38      6.47 o
  -8   8   6      147.37      160.57      7.66 o
  -7   8   6       26.93       28.75      5.50 o
  -6   8   6      241.15      238.50      8.04 o
  -5   8   6       76.87       73.96      5.84 o
  -4   8   6       10.87       12.34      4.92 o
  -3   8   6      118.69      113.39      6.36 o
  -2   8   6      546.20      514.53      9.13 o
  -1   8   6        3.65        6.91      4.19 o
   0   8   6      692.31      670.12     13.45 o
   1   8   6        3.71        7.74      5.25 o
   2   8   6        1.58        4.19      4.81 o
   3   8   6       19.15       16.84      4.88 o
   4   8   6      242.54      248.33      7.49 o
   5   8   6      113.36      106.72      6.16 o
  -5   9   6      141.40      144.04      8.57 o
  -4   9   6        1.17        4.96      5.89 o
  -3   9   6       47.81       50.92      6.18 o
  -2   9   6        2.62        6.65      4.68 o
  -1   9   6       37.40       46.32      6.31 o
   0   9   6       27.01       28.28      6.98 o
   1   9   6        3.46        3.27      6.42 o
   2   9   6        0.38       -2.13      6.79 o
 -15   1   7      224.48      247.59      9.46 o
 -14   1   7       66.82       76.23      6.92 o
 -13   1   7       62.70       64.79      6.40 o
 -12   1   7      294.15      324.35      9.29 o
 -11   1   7      168.26      169.58      5.73 o
 -10   1   7       14.08       12.91      3.38 o
  -9   1   7        9.21       15.53      3.36 o
  -8   1   7       48.40       51.15      3.51 o
  -7   1   7      567.20      546.96      7.86 o
  -6   1   7      208.01      194.54      3.30 o
  -5   1   7       64.34       71.74      2.72 o
  -4   1   7       19.70       17.80      1.50 o
  -3   1   7        4.62        7.65      1.74 o
  -2   1   7      478.72      481.78      5.21 o
  -1   1   7     4068.80     4107.06     19.86 o
   0   1   7      226.39      223.95      4.10 o
   1   1   7       61.13       56.04      2.64 o
   2   1   7      148.88      125.03      5.93 o
   3   1   7      508.30      477.01      7.06 o
   4   1   7      734.23      739.11      7.09 o
   5   1   7     1147.54     1165.96      9.64 o
   6   1   7      290.66      286.68      6.44 o
   7   1   7       80.73       76.87      4.72 o
   8   1   7        3.37        5.19      4.34 o
   9   1   7      157.51      156.46      6.72 o
  10   1   7       18.45       19.85      5.21 o
  11   1   7        8.38       11.41      5.62 o
 -15   2   7       46.61       52.41      5.56 o
 -14   2   7       82.06       97.77      5.67 o
 -13   2   7       46.95       58.01      5.03 o
 -12   2   7       74.70       67.96      4.55 o
 -11   2   7      154.29      129.56      4.98 o
 -10   2   7       98.36       81.55      4.40 o
  -9   2   7      163.98      156.04      4.86 o
  -8   2   7       47.76       48.04      3.71 o
  -7   2   7       16.94       13.02      1.69 o
  -6   2   7       67.78       71.39      2.56 o
  -5   2   7     2356.38     2353.87      9.38 o
  -4   2   7        9.27       10.34      2.01 o
  -3   2   7       23.64       20.93      1.30 o
  -2   2   7      366.69      357.13      3.43 o
  -1   2   7      897.27      862.43      5.92 o
   0   2   7       63.12       79.84      2.23 o
   1   2   7       18.17       13.52      1.23 o
   2   2   7       57.87       56.12      2.18 o
   3   2   7       86.28       92.04      3.13 o
   4   2   7        1.04        1.47      2.32 o
   5   2   7      198.26      198.27      4.81 o
   6   2   7      619.89      611.49      9.64 o
   7   2   7        1.93        4.83      4.48 o
   8   2   7       97.32      107.67      5.85 o
   9   2   7       24.18       28.25      4.95 o
  10   2   7       15.27       14.15      5.03 o
  11   2   7       79.90       80.19      5.83 o
 -14   3   7      258.19      266.04      7.72 o
 -13   3   7        2.20        4.21      4.24 o
 -12   3   7     2492.68     2370.97     17.29 o
 -11   3   7       79.13       92.64      4.77 o
 -10   3   7        1.73        4.08      3.53 o
  -9   3   7      571.06      594.98      7.86 o
  -8   3   7     1131.28     1086.66     16.04 o
  -7   3   7       22.72       29.42      3.33 o
  -6   3   7     1526.42     1483.67      9.08 o
  -5   3   7     1204.38     1178.15      8.16 o
  -4   3   7        0.30        4.99      2.38 o
  -3   3   7      348.78      373.04      3.64 o
  -2   3   7      123.40      120.37      2.64 o
  -1   3   7        5.90       10.11      1.87 o
   0   3   7      573.36      540.88      4.47 o
   1   3   7      168.74      174.03      2.82 o
   2   3   7        9.66       12.66      1.87 o
   3   3   7       13.27       12.72      2.57 o
   4   3   7     1684.63     1656.04     12.94 o
   5   3   7      331.34      335.99      5.83 o
   6   3   7       37.49       37.05      3.88 o
   7   3   7      141.50      138.47      5.59 o
   8   3   7      336.23      340.55      7.70 o
   9   3   7       14.00       18.90      4.60 o
  10   3   7      503.98      522.57     10.77 o
 -14   4   7       30.10       42.76      6.04 o
 -13   4   7       56.67       49.87      5.19 o
 -12   4   7       58.24       61.28      4.84 o
 -11   4   7      325.85      319.85      7.44 o
 -10   4   7     2583.80     2592.75     17.39 o
  -9   4   7      243.20      256.41      6.45 o
  -8   4   7       50.65       52.29      4.52 o
  -7   4   7      852.63      819.91     10.45 o
  -6   4   7     1012.04     1017.99      9.21 o
  -5   4   7      493.60      493.29      7.14 o
  -4   4   7       50.83       53.32      2.89 o
  -3   4   7      249.51      267.93      3.75 o
  -2   4   7       64.16       64.37      2.64 o
  -1   4   7       17.54       17.13      2.32 o
   0   4   7       11.61        9.56      2.07 o
   1   4   7      188.38      198.88      3.47 o
   2   4   7        5.53        5.92      2.75 o
   3   4   7      125.38      132.82      4.48 o
   4   4   7       79.01       77.11      4.02 o
   5   4   7       87.86       91.04      4.21 o
   6   4   7        8.72       14.76      4.06 o
   7   4   7       18.37       23.89      4.34 o
   8   4   7      349.32      357.80      8.24 o
   9   4   7       11.03       15.53      4.79 o
  10   4   7      101.43      106.51      6.35 o
 -13   5   7        0.56        0.59      5.74 o
 -12   5   7        1.83        5.48      5.44 o
 -11   5   7       35.98       35.66      4.93 o
 -10   5   7      318.04      318.31      7.51 o
  -9   5   7      275.56      286.51      7.14 o
  -8   5   7       69.22       77.03      4.94 o
  -7   5   7      561.55      563.38      8.60 o
  -6   5   7      209.21      204.88      5.81 o
  -5   5   7        3.11        8.97      3.79 o
  -4   5   7      447.27      441.89      6.65 o
  -3   5   7       35.41       39.27      3.65 o
  -2   5   7      747.47      762.82      6.41 o
  -1   5   7      394.99      365.46      4.87 o
   0   5   7      195.12      158.96      3.76 o
   1   5   7     2732.23     2675.80     16.73 o
   2   5   7       18.34       21.14      3.64 o
   3   5   7       19.91       25.41      3.77 o
   4   5   7       23.83       22.11      3.74 o
   5   5   7      414.14      391.29      7.14 o
   6   5   7       17.58       23.42      4.26 o
   7   5   7      317.66      330.40      7.77 o
   8   5   7       92.26       91.11      6.21 o
   9   5   7       46.29       41.51      5.97 o
 -12   6   7       72.10       80.59      6.57 o
 -11   6   7      191.80      191.45      7.90 o
 -10   6   7       81.25       82.98      6.03 o
  -9   6   7      157.31      155.20      6.25 o
  -8   6   7       86.17       95.33      5.38 o
  -7   6   7        7.99       10.46      4.25 o
  -6   6   7      928.38      882.10     11.76 o
  -5   6   7       59.76       72.88      4.73 o
  -4   6   7       29.50       29.72      3.88 o
  -3   6   7      386.35      369.13      6.57 o
  -2   6   7        3.60        9.16      3.44 o
  -1   6   7      807.68      781.47      7.71 o
   0   6   7      917.98      863.06      8.76 o
   1   6   7      191.36      200.95      6.36 o
   2   6   7      120.78      135.42      5.39 o
   3   6   7      175.81      180.20      5.56 o
   4   6   7       50.10       61.03      4.54 o
   5   6   7       57.45       57.23      4.61 o
   6   6   7       12.81       15.81      4.74 o
   7   6   7       19.65       19.29      4.70 o
   8   6   7       75.54       72.78      5.80 o
 -10   7   7      286.56      303.81      9.41 o
  -9   7   7        0.01        1.25      4.76 o
  -8   7   7        3.17       11.50      5.48 o
  -7   7   7        1.99        4.81      4.65 o
  -6   7   7      314.68      323.02      8.52 o
  -5   7   7        0.15        1.06      4.68 o
  -4   7   7      533.53      530.39      8.14 o
  -3   7   7      409.21      403.90      7.29 o
  -2   7   7       43.01       42.78      4.72 o
  -1   7   7      271.33      286.35      6.97 o
   0   7   7       58.92       46.56      6.44 o
   1   7   7      209.44      193.74      7.27 o
   2   7   7       71.96       73.98      5.85 o
   3   7   7      113.10      109.47      5.19 o
   4   7   7       11.53       11.99      4.21 o
   5   7   7       28.15       36.12      4.43 o
   6   7   7        2.89        7.45      4.59 o
  -8   8   7      577.54      573.05     11.65 o
  -7   8   7       52.65       54.18      6.24 o
  -6   8   7       62.87       63.72      5.84 o
  -5   8   7       45.94       46.05      6.35 o
  -4   8   7      108.46       95.92      6.22 o
  -3   8   7       17.46       17.51      4.64 o
  -2   8   7        6.70       14.22      4.64 o
  -1   8   7       76.83       68.00      6.20 o
   0   8   7        0.08        1.78      5.06 o
   1   8   7       21.48       20.73      6.50 o
   2   8   7      139.70      140.78      7.72 o
   3   8   7        0.01        2.11      4.86 o
   4   8   7        0.01        0.79      4.89 o
  -3   9   7      127.58      127.53      6.96 o
  -2   9   7        0.23        2.48      5.51 o
  -1   9   7       87.00       90.38      7.01 o
 -15   0   8     2838.90     2997.14     62.52 o
 -14   0   8     1766.40     1894.32     36.18 o
 -13   0   8      386.82      395.79     22.27 o
 -12   0   8      564.38      561.12     19.87 o
 -11   0   8      400.36      342.61     13.24 o
 -10   0   8        4.46       14.54      7.30 o
  -9   0   8     1771.53     1699.27     23.41 o
  -8   0   8        4.32       15.55      6.79 o
  -7   0   8      310.96      325.99      5.92 o
  -6   0   8     3720.11     3566.07     15.57 o
  -5   0   8     1917.25     1846.41     17.69 o
  -4   0   8      306.28      329.77      8.60 o
  -3   0   8      162.36      158.97      5.21 o
  -2   0   8      144.56      154.83      3.54 o
  -1   0   8     1818.14     1822.01     15.59 o
   0   0   8      621.20      759.81     10.69 o
   1   0   8     1740.67     1727.87     13.60 o
   2   0   8      885.28      945.08     10.40 o
   3   0   8      160.75      152.85      5.53 o
   4   0   8       47.96       57.54      6.42 o
   5   0   8      450.72      439.97     10.65 o
   6   0   8      227.02      218.70      8.92 o
   7   0   8      563.70      575.63     12.77 o
   8   0   8      200.12      196.59      9.00 o
   9   0   8      254.60      279.65     24.64 o
  10   0   8      576.93      594.36     19.80 o
 -15   1   8        3.97       10.84      6.96 o
 -14   1   8       72.30       75.86      7.15 o
 -13   1   8      258.59      249.97      9.14 o
 -12   1   8        0.11        6.58      5.68 o
 -11   1   8       16.25       21.59      5.59 o
 -10   1   8     1758.88     1684.93     15.25 o
  -9   1   8      310.69      286.08      6.13 o
  -8   1   8      639.78      613.47      7.75 o
  -7   1   8      670.02      658.75      7.82 o
  -6   1   8      112.37      101.56      2.96 o
  -5   1   8      482.15      471.26      5.17 o
  -4   1   8      379.27      381.39      7.40 o
  -3   1   8      536.04      510.46      8.16 o
  -2   1   8       19.71       23.09      3.05 o
  -1   1   8      136.18      159.45      3.24 o
   0   1   8       40.74       55.57      3.38 o
   1   1   8     1883.50     1959.68     10.87 o
   2   1   8      145.69      150.55      3.71 o
   3   1   8      969.53      939.32      8.60 o
   4   1   8      301.48      321.64      6.64 o
   5   1   8      846.01      873.43     10.00 o
   6   1   8     1563.70     1539.54     17.70 o
   7   1   8        0.07        4.25      4.52 o
   8   1   8       16.99       20.00      4.92 o
   9   1   8        0.11        1.90      4.91 o
  10   1   8       37.22       40.79      6.61 o
 -14   2   8      125.27      120.40      6.05 o
 -13   2   8       65.83       67.42      5.31 o
 -12   2   8     1430.02     1359.64     13.76 o
 -11   2   8      371.45      368.84      7.75 o
 -10   2   8      336.48      379.50      6.73 o
  -9   2   8     1274.33     1278.12     13.79 o
  -8   2   8       27.06       28.66      2.96 o
  -7   2   8        5.07        6.85      2.74 o
  -6   2   8      813.76      778.56      6.15 o
  -5   2   8     2851.79     2838.67     14.54 o
  -4   2   8     2919.43     2911.43     12.79 o
  -3   2   8      982.59      931.01      5.46 o
  -2   2   8     1257.62     1256.93     12.12 o
  -1   2   8      590.39      574.14      4.86 o
   0   2   8        3.41        3.90      0.92 o
   1   2   8       54.76       56.82      2.48 o
   2   2   8      260.82      265.68      5.22 o
   3   2   8        9.94       16.92      3.91 o
   4   2   8      256.02      240.65      5.99 o
   5   2   8     1358.34     1335.01     12.00 o
   6   2   8       10.24        8.89      4.46 o
   7   2   8        5.52        7.41      4.81 o
   8   2   8       23.42       22.16      4.85 o
   9   2   8        4.19        2.74      4.69 o
  10   2   8        4.55        5.22      5.14 o
 -14   3   8       96.91      103.27      5.99 o
 -13   3   8      193.13      210.00      6.95 o
 -12   3   8      125.63      128.78      6.00 o
 -11   3   8       92.98       91.52      4.91 o
 -10   3   8        0.76        4.10      3.76 o
  -9   3   8      589.98      584.06      7.93 o
  -8   3   8      674.36      667.50      8.11 o
  -7   3   8      621.72      628.47      6.98 o
  -6   3   8       17.47       20.32      2.31 o
  -5   3   8     1758.23     1751.37     10.67 o
  -4   3   8     1673.78     1754.13      9.60 o
  -3   3   8      170.13      176.68      2.96 o
  -2   3   8       29.74       29.85      2.11 o
  -1   3   8       80.62       82.70      2.57 o
   0   3   8      920.47      958.99      6.40 o
   1   3   8      117.89      116.96      3.50 o
   2   3   8        2.89       14.47      2.86 o
   3   3   8      182.92      178.37      4.38 o
   4   3   8       83.34       78.28      4.25 o
   5   3   8       45.48       43.84      3.96 o
   6   3   8      763.77      743.31     10.25 o
   7   3   8      168.26      187.99      6.48 o
   8   3   8       19.27       22.61      4.50 o
   9   3   8      133.65      122.40      6.08 o
 -13   4   8      623.65      606.65     10.47 o
 -12   4   8      234.15      234.43      6.58 o
 -11   4   8       74.36       79.73      5.15 o
 -10   4   8       44.96       54.27      4.61 o
  -9   4   8      475.28      474.88      8.19 o
  -8   4   8       72.98       73.58      4.73 o
  -7   4   8       33.59       36.10      3.65 o
  -6   4   8      750.31      767.36      8.37 o
  -5   4   8      670.90      643.84      8.09 o
  -4   4   8       44.76       52.43      3.19 o
  -3   4   8        5.85        9.09      2.42 o
  -2   4   8        1.09        0.77      2.16 o
  -1   4   8      713.12      680.20      5.60 o
   0   4   8       60.36       58.92      2.54 o
   1   4   8       88.31       88.21      3.99 o
   2   4   8      925.18      878.77      8.76 o
   3   4   8       53.65       55.46      4.41 o
   4   4   8       52.11       51.37      4.38 o
   5   4   8       19.60       18.43      4.03 o
   6   4   8      311.42      311.99      8.20 o
   7   4   8      131.01      145.91      6.18 o
   8   4   8      153.94      146.79      6.33 o
   9   4   8      207.98      210.50      7.61 o
 -12   5   8       19.72       26.02      5.71 o
 -11   5   8       37.26       38.99      5.08 o
 -10   5   8       67.15       64.01      5.29 o
  -9   5   8      324.48      323.75      7.58 o
  -8   5   8      325.37      285.10      7.11 o
  -7   5   8      162.47      147.59      5.69 o
  -6   5   8       23.68       17.57      3.89 o
  -5   5   8        6.72        6.38      3.53 o
  -4   5   8       16.49       10.32      3.35 o
  -3   5   8     1521.97     1374.04     10.80 o
  -2   5   8        3.92        7.33      3.24 o
  -1   5   8       21.11       17.81      2.83 o
   0   5   8     1471.35     1347.39     11.58 o
   1   5   8      101.11      107.78      5.05 o
   2   5   8      968.69      953.19      9.12 o
   3   5   8       41.88       47.31      4.40 o
   4   5   8      412.09      416.70      8.16 o
   5   5   8      799.36      795.56     10.83 o
   6   5   8      121.83      119.34      5.80 o
   7   5   8       92.03       96.10      6.41 o
   8   5   8        0.69        4.45      5.33 o
 -11   6   8      382.39      427.53     10.42 o
 -10   6   8       29.99       30.47      4.92 o
  -9   6   8       83.23       92.54      5.69 o
  -8   6   8      441.29      423.12      8.42 o
  -7   6   8       18.00       17.31      4.28 o
  -6   6   8        3.74        2.11      3.99 o
  -5   6   8       90.81       88.60      4.82 o
  -4   6   8       47.16       52.93      4.16 o
  -3   6   8      595.64      582.56      7.91 o
  -2   6   8      186.49      174.07      6.16 o
  -1   6   8      142.18      137.06      6.20 o
   0   6   8      437.90      425.14      8.91 o
   1   6   8      152.34      151.17      5.68 o
   2   6   8        3.10        5.97      3.77 o
   3   6   8        6.85        5.24      4.27 o
   4   6   8      169.04      183.70      6.57 o
   5   6   8       20.14       24.77      5.04 o
   6   6   8       14.88       21.48      5.17 o
   7   6   8       65.81       56.73      7.64 o
  -9   7   8      116.68      118.61      7.05 o
  -8   7   8      537.49      554.87     10.03 o
  -7   7   8       98.59      104.50      6.59 o
  -6   7   8      380.38      381.98      9.07 o
  -5   7   8      341.17      333.49      7.66 o
  -4   7   8      105.26       98.92      4.97 o
  -3   7   8       12.91       11.93      4.14 o
  -2   7   8      308.59      309.92      7.35 o
  -1   7   8        1.79        5.57      4.90 o
   0   7   8      355.77      352.97     10.53 o
   1   7   8      375.24      358.63      9.44 o
   2   7   8       43.46       46.39      5.70 o
   3   7   8       17.97       22.49      5.69 o
   4   7   8       23.45       25.09      5.09 o
   5   7   8      133.53      136.42      6.69 o
  -7   8   8       20.79       23.42      5.74 o
  -6   8   8        2.60        5.43      5.78 o
  -5   8   8       64.16       66.60      6.33 o
  -4   8   8       34.49       27.50      4.91 o
  -3   8   8       62.21       62.91      5.34 o
  -2   8   8       53.94       53.71      5.88 o
  -1   8   8       21.42       15.34      6.45 o
   0   8   8       43.40       51.84      7.10 o
   1   8   8      117.67       97.63      7.81 o
   2   8   8       92.56       75.00      6.59 o
 -14   1   9        7.73       12.36      6.52 o
 -13   1   9      215.72      215.26      8.83 o
 -12   1   9      501.26      501.61     11.57 o
 -11   1   9      121.11      116.15      7.42 o
 -10   1   9      476.73      448.19     10.42 o
  -9   1   9        5.77       10.24      4.91 o
  -8   1   9      244.08      243.55      8.13 o
  -7   1   9        2.82        5.29      2.99 o
  -6   1   9      527.01      514.14      5.92 o
  -5   1   9     1430.10     1435.06      9.71 o
  -4   1   9       42.20       46.20      3.42 o
  -3   1   9       72.20       80.81      3.71 o
  -2   1   9        9.86       11.95      3.17 o
  -1   1   9      885.15      890.91      8.18 o
   0   1   9       87.92       89.81      3.73 o
   1   1   9        5.18       10.63      3.78 o
   2   1   9        2.79        6.01      3.51 o
   3   1   9        6.51        9.64      3.43 o
   4   1   9      274.13      280.04      6.61 o
   5   1   9      827.11      852.79     13.71 o
   6   1   9       45.54       50.12      5.39 o
   7   1   9        0.77        2.16      4.82 o
   8   1   9       77.12       74.96      5.97 o
   9   1   9      245.10      244.37      8.35 o
 -14   2   9       16.03       26.80      6.67 o
 -13   2   9        1.94        4.68      5.12 o
 -12   2   9       87.33       80.15      5.44 o
 -11   2   9      158.95      153.55      5.89 o
 -10   2   9      160.02      163.56      5.87 o
  -9   2   9      166.17      177.50      5.94 o
  -8   2   9        6.01       13.71      3.43 o
  -7   2   9      108.06      102.95      3.35 o
  -6   2   9      162.34      163.92      3.43 o
  -5   2   9      533.64      540.40      5.51 o
  -4   2   9        3.88        3.94      2.40 o
  -3   2   9        8.38       12.53      2.49 o
  -2   2   9       10.57       19.20      3.27 o
  -1   2   9      249.99      246.06      4.75 o
   0   2   9       13.78       21.92      3.04 o
   1   2   9        1.94        2.67      3.41 o
   2   2   9       31.82       27.82      3.72 o
   3   2   9      101.06       94.35      3.86 o
   4   2   9       14.72       12.81      4.37 o
   5   2   9        6.26       12.96      4.83 o
   6   2   9      120.62      119.97      6.33 o
   7   2   9       30.09       36.40      5.71 o
   8   2   9       14.52       18.56      5.01 o
   9   2   9        0.53        2.36      5.21 o
 -13   3   9        1.69        9.06      4.82 o
 -12   3   9        4.74        5.80      4.21 o
 -11   3   9      305.58      289.21      9.19 o
 -10   3   9        2.60        5.70      4.19 o
  -9   3   9        2.11        2.60      3.63 o
  -8   3   9       33.41       38.53      3.92 o
  -7   3   9       35.91       38.68      3.28 o
  -6   3   9      904.06      858.52      7.19 o
  -5   3   9       61.88       59.57      2.90 o
  -4   3   9      738.43      715.06      6.28 o
  -3   3   9      481.14      468.06      5.17 o
  -2   3   9     1064.28     1040.62      8.08 o
  -1   3   9      415.72      423.07      6.84 o
   0   3   9       75.31       71.07      3.24 o
   1   3   9     2309.06     2230.60     13.68 o
   2   3   9      117.10      109.72      4.06 o
   3   3   9       43.46       40.34      3.60 o
   4   3   9        0.66        2.87      3.48 o
   5   3   9      630.46      631.21     11.20 o
   6   3   9        2.88        7.48      4.39 o
   7   3   9      229.85      241.49      7.53 o
   8   3   9       96.75       89.29      5.74 o
 -13   4   9        0.03        1.91      4.70 o
 -12   4   9      221.44      221.58      7.25 o
 -11   4   9       27.13       22.08      4.64 o
 -10   4   9        2.57        3.39      4.18 o
  -9   4   9      337.91      318.88      6.87 o
  -8   4   9       64.67       67.41      3.91 o
  -7   4   9       93.25      100.86      4.19 o
  -6   4   9      419.25      399.28      6.16 o
  -5   4   9      207.14      216.37      5.13 o
  -4   4   9       35.02       43.25      3.47 o
  -3   4   9       46.21       45.68      2.90 o
  -2   4   9       14.41       13.29      2.84 o
  -1   4   9       39.57       34.64      3.14 o
   0   4   9      598.92      558.93      7.23 o
   1   4   9      431.42      459.19      7.72 o
   2   4   9        0.94        6.53      4.04 o
   3   4   9      678.86      688.49     10.66 o
   4   4   9       30.21       36.02      4.68 o
   5   4   9        0.79        5.43      4.86 o
   6   4   9      140.60      127.57      6.13 o
   7   4   9      101.94      103.53      6.06 o
   8   4   9       16.91       17.41      4.83 o
 -12   5   9      586.91      556.76     10.73 o
 -11   5   9       49.14       56.13      4.91 o
 -10   5   9        0.84        2.70      4.26 o
  -9   5   9       15.38       21.65      4.63 o
  -8   5   9       35.88       30.98      4.50 o
  -7   5   9        1.92        4.06      3.60 o
  -6   5   9      779.95      772.06      9.77 o
  -5   5   9       12.34       18.25      3.82 o
  -4   5   9      139.41      134.40      4.68 o
  -3   5   9      183.64      188.43      4.69 o
  -2   5   9        0.73        0.16      3.26 o
  -1   5   9        6.98        9.93      3.98 o
   0   5   9      195.93      183.26      6.62 o
   1   5   9       73.89       80.59      5.67 o
   2   5   9       78.47       79.66      4.70 o
   3   5   9        0.02        3.99      4.01 o
   4   5   9       32.60       30.80      4.76 o
   5   5   9      288.96      292.88      7.59 o
   6   5   9      122.42      101.37      6.62 o
   7   5   9       48.99       41.53      5.38 o
 -10   6   9     2155.66     2159.12     29.23 o
  -9   6   9      203.30      223.31      7.36 o
  -8   6   9      662.24      646.69     10.29 o
  -7   6   9      204.99      206.11      6.72 o
  -6   6   9       50.94       58.62      4.92 o
  -5   6   9      129.03      121.30      5.38 o
  -4   6   9      273.37      292.21      6.29 o
  -3   6   9        2.79        4.14      4.13 o
  -2   6   9       64.05       69.84      7.05 o
  -1   6   9      192.26      191.51      8.42 o
   0   6   9       27.21       37.24      6.07 o
   1   6   9      734.86      671.31     12.95 o
   2   6   9       13.94       18.21      4.84 o
   3   6   9      145.15      141.21      6.22 o
   4   6   9       10.07       10.59      4.73 o
   5   6   9       50.74       44.58      5.46 o
  -8   7   9        0.11       -1.57      4.89 o
  -7   7   9       97.18       90.64      6.25 o
  -6   7   9       93.18       84.77      5.41 o
  -5   7   9        1.30        7.14      4.29 o
  -4   7   9       83.53      104.68      5.50 o
  -3   7   9       44.20       37.23      6.26 o
  -2   7   9       16.38       28.29      6.59 o
  -1   7   9       99.74      116.01      7.92 o
   0   7   9       25.55       17.87      5.92 o
   1   7   9      382.75      378.27     10.02 o
   2   7   9      369.91      324.25     10.43 o
   3   7   9       35.81       37.64      6.91 o
  -4   8   9        5.98        0.91      6.75 o
  -3   8   9      118.77      127.30      8.73 o
  -2   8   9        0.08        1.72      6.61 o
  -1   8   9       12.62       14.36      7.05 o
 -14   0  10        3.70        2.94      9.47 o
 -13   0  10       46.94       50.32      9.46 o
 -12   0  10     1037.37      971.44     21.91 o
 -11   0  10      374.63      368.91     14.14 o
 -10   0  10      100.40      120.78     13.42 o
  -9   0  10      136.24      161.06     12.35 o
  -8   0  10      254.15      249.65     12.07 o
  -7   0  10       29.68       31.81      7.96 o
  -6   0  10     1150.96     1138.91     14.10 o
  -5   0  10     1310.19     1333.57     13.38 o
  -4   0  10     2415.27     2424.58     17.82 o
  -3   0  10     1395.85     1336.94     13.60 o
  -2   0  10      761.20      749.87     10.69 o
  -1   0  10      525.53      564.21     12.99 o
   0   0  10      537.71      538.34     11.60 o
   1   0  10       40.68       50.33      5.78 o
   2   0  10      633.90      632.99     15.13 o
   3   0  10       19.34       20.83      6.22 o
   4   0  10      598.83      582.19     15.84 o
   5   0  10     1608.20     1619.99     20.62 o
   6   0  10      259.26      279.49     10.58 o
   7   0  10       33.09       35.29      8.85 o
   8   0  10      144.54      148.64     12.15 o
 -13   1  10       23.74       14.52      6.51 o
 -12   1  10       75.93       80.05      7.48 o
 -11   1  10        4.93        6.81      5.77 o
 -10   1  10      427.02      446.69     12.93 o
  -9   1  10       88.45      102.52      6.92 o
  -8   1  10      823.78      811.71     12.72 o
  -7   1  10      768.28      766.59     13.64 o
  -6   1  10      199.71      191.30      4.68 o
  -5   1  10      692.18      700.29      7.58 o
  -4   1  10      580.01      604.47      7.27 o
  -3   1  10        3.03        5.65      3.20 o
  -2   1  10       19.78       22.30      3.39 o
  -1   1  10        0.72        0.55      3.37 o
   0   1  10       84.42       86.71      3.76 o
   1   1  10      325.43      317.77      6.67 o
   2   1  10        7.96        9.90      3.87 o
   3   1  10      462.27      450.31      8.86 o
   4   1  10        5.89        7.84      4.24 o
   5   1  10       28.29       27.15      4.49 o
   6   1  10      910.79      883.81     12.93 o
   7   1  10      146.78      163.22      7.47 o
   8   1  10       19.47       18.59      5.39 o
 -13   2  10      484.20      492.79     12.16 o
 -12   2  10      456.41      422.52     11.29 o
 -11   2  10       18.55       23.46      4.93 o
 -10   2  10        0.18        1.32      4.36 o
  -9   2  10      549.34      527.55      9.65 o
  -8   2  10       95.15       94.09      5.38 o
  -7   2  10        6.11        6.64      2.97 o
  -6   2  10      297.02      275.01      4.89 o
  -5   2  10      198.12      195.68      4.64 o
  -4   2  10     1207.67     1186.09      9.74 o
  -3   2  10       66.58       68.01      3.91 o
  -2   2  10       51.67       52.54      3.78 o
  -1   2  10      779.50      765.74      8.72 o
   0   2  10      180.29      184.33      5.13 o
   1   2  10      364.86      366.30      6.55 o
   2   2  10      337.29      335.44      6.38 o
   3   2  10       53.67       51.68      3.99 o
   4   2  10      116.56      105.10      5.92 o
   5   2  10       46.54       50.13      5.34 o
   6   2  10      145.12      149.89      6.93 o
   7   2  10      212.29      242.23      8.20 o
   8   2  10       72.56       89.45      6.58 o
 -13   3  10      348.29      341.25      8.60 o
 -12   3  10      301.05      322.70      8.20 o
 -11   3  10       75.85       72.60      5.40 o
 -10   3  10      519.66      507.17      9.08 o
  -9   3  10      545.43      542.29      9.00 o
  -8   3  10       62.11       58.85      4.31 o
  -7   3  10       11.48       19.91      3.47 o
  -6   3  10      113.99       98.95      3.87 o
  -5   3  10      701.13      704.15      6.33 o
  -4   3  10       15.66       14.03      3.19 o
  -3   3  10      982.99      950.38      9.51 o
  -2   3  10       80.41       79.86      3.78 o
  -1   3  10       12.63       17.86      3.61 o
   0   3  10        6.90        9.48      3.17 o
   1   3  10      129.04      133.07      4.52 o
   2   3  10      234.03      230.16      5.85 o
   3   3  10      521.58      517.30      8.06 o
   4   3  10       48.40       58.89      5.12 o
   5   3  10      366.18      381.99      8.42 o
   6   3  10      213.22      224.89      7.97 o
   7   3  10        0.14        2.93      4.86 o
 -12   4  10       52.09       50.04      5.34 o
 -11   4  10      290.03      321.35      8.20 o
 -10   4  10      650.91      659.07     10.44 o
  -9   4  10       14.70       14.28      3.96 o
  -8   4  10      255.32      255.56      6.29 o
  -7   4  10       71.35       59.43      3.85 o
  -6   4  10       11.83       14.50      3.32 o
  -5   4  10      139.30      130.52      4.57 o
  -4   4  10     1268.37     1276.87     10.62 o
  -3   4  10      560.20      542.35      7.73 o
  -2   4  10      667.47      636.01      8.37 o
  -1   4  10      119.30      122.54      5.21 o
   0   4  10      315.45      304.08      6.32 o
   1   4  10      254.31      242.82      6.64 o
   2   4  10      175.80      185.46      5.78 o
   3   4  10       11.52       14.73      4.01 o
   4   4  10      178.95      193.34      6.68 o
   5   4  10      164.93      165.44      6.81 o
   6   4  10        4.38       10.71      4.78 o
 -11   5  10      466.61      473.36      9.70 o
 -10   5  10       80.45       73.98      5.81 o
  -9   5  10       12.18       12.40      4.14 o
  -8   5  10     1478.97     1468.10     16.89 o
  -7   5  10      113.36      124.77      4.79 o
  -6   5  10      119.68      120.99      4.94 o
  -5   5  10      419.77      436.56      7.91 o
  -4   5  10      146.41      141.32      5.40 o
  -3   5  10        0.50        2.02      3.48 o
  -2   5  10       52.21       59.14      5.91 o
  -1   5  10      177.09      169.86      7.95 o
   0   5  10      740.86      713.16     11.22 o
   1   5  10       15.54       18.82      4.90 o
   2   5  10       94.04      100.87      5.69 o
   3   5  10        0.04        4.74      4.97 o
   4   5  10       67.56       81.21      6.33 o
   5   5  10       93.71      105.82      6.14 o
  -9   6  10       28.62       20.39      4.57 o
  -8   6  10      269.01      272.72      7.12 o
  -7   6  10       11.85        8.29      3.82 o
  -6   6  10      360.04      342.90      7.85 o
  -5   6  10      216.92      211.61      6.53 o
  -4   6  10        2.84        8.22      4.04 o
  -3   6  10      101.60       98.97      9.48 o
  -2   6  10      158.21      142.79      7.98 o
  -1   6  10       31.07       50.42      6.90 o
   0   6  10       67.94       58.83      7.18 o
   1   6  10       14.69       23.72      6.48 o
   2   6  10       53.16       57.66      6.82 o
   3   6  10       55.70       50.40      5.85 o
   4   6  10       27.09       26.47      5.53 o
  -7   7  10      119.07      126.96      7.49 o
  -6   7  10        3.24        1.92      5.42 o
  -5   7  10        3.21        7.42      5.94 o
  -4   7  10        1.24        3.34      7.06 o
  -3   7  10      332.88      321.15     10.44 o
  -2   7  10       15.41       14.03      6.78 o
  -1   7  10       19.97       25.51      6.93 o
   0   7  10      381.64      369.49     13.43 o
   1   7  10        4.23        9.98      6.28 o
 -13   1  11       17.20       27.20      7.10 o
 -12   1  11       23.74       29.62      6.66 o
 -11   1  11      904.49      874.41     15.04 o
 -10   1  11        9.31        7.15      6.11 o
  -9   1  11       58.17       58.77      6.50 o
  -8   1  11        0.27        2.79      5.65 o
  -7   1  11      178.56      200.08      6.75 o
  -6   1  11      169.08      170.06      5.46 o
  -5   1  11      979.08      981.25      9.35 o
  -4   1  11       42.37       48.01      3.67 o
  -3   1  11        3.07        4.52      3.19 o
  -2   1  11       62.91       64.41      4.07 o
  -1   1  11      109.89      122.21      4.62 o
   0   1  11       66.78       78.25      4.73 o
   1   1  11      332.03      317.50      6.47 o
   2   1  11       34.04       43.00      5.31 o
   3   1  11       66.83       70.54      5.87 o
   4   1  11       26.54       23.86      4.84 o
   5   1  11      388.47      402.11      9.70 o
   6   1  11      107.35      103.20      6.80 o
   7   1  11       15.40       16.27      5.20 o
 -12   2  11       30.51       32.27      6.92 o
 -11   2  11       33.46       31.27      6.44 o
 -10   2  11      233.83      218.39      9.87 o
  -9   2  11       19.54       18.01      5.96 o
  -8   2  11       43.15       44.67      5.88 o
  -7   2  11       19.67       24.61      5.58 o
  -6   2  11      360.68      341.06      6.83 o
  -5   2  11       74.78       79.32      4.07 o
  -4   2  11      180.79      170.36      4.97 o
  -3   2  11      111.50      117.99      4.51 o
  -2   2  11       40.71       42.62      3.70 o
  -1   2  11        0.62        4.38      3.94 o
   0   2  11       90.05       83.71      4.70 o
   1   2  11      468.63      493.57      7.70 o
   2   2  11       24.69       26.56      4.54 o
   3   2  11      160.17      153.73      6.95 o
   4   2  11        5.81       11.80      5.19 o
   5   2  11      203.17      202.14      7.78 o
   6   2  11       17.42       20.40      5.31 o
 -12   3  11      118.55      119.82      7.13 o
 -11   3  11       16.26       18.61      4.89 o
 -10   3  11       76.92       77.01      7.17 o
  -9   3  11        1.65        8.11      5.01 o
  -8   3  11        2.73        3.57      5.61 o
  -7   3  11      228.77      233.64      8.68 o
  -6   3  11      157.35      149.01      5.65 o
  -5   3  11      237.03      249.21      8.47 o
  -4   3  11      275.79      270.29      7.54 o
  -3   3  11       17.45       20.37      3.62 o
  -2   3  11      219.04      221.16      6.13 o
  -1   3  11      304.11      287.94      8.73 o
   0   3  11      701.72      693.00      8.90 o
   1   3  11      114.00      115.97      5.53 o
   2   3  11       48.78       45.54      4.96 o
   3   3  11       10.58       12.09      4.68 o
   4   3  11       23.30       25.38      4.66 o
   5   3  11        2.16        5.06      4.72 o
   6   3  11        9.16        8.24      5.03 o
 -11   4  11       71.29       77.32      5.90 o
 -10   4  11      436.20      446.64      9.06 o
  -9   4  11      358.06      373.52      8.31 o
  -8   4  11      103.60      116.42      6.77 o
  -7   4  11       96.82       90.77      5.42 o
  -6   4  11        5.22        7.35      3.95 o
  -5   4  11       59.91       61.41      4.74 o
  -4   4  11       11.29       16.34      3.78 o
  -3   4  11       31.82       29.83      5.41 o
  -2   4  11      275.97      288.76      7.19 o
  -1   4  11        0.08        3.07      4.16 o
   0   4  11       19.09       18.24      4.72 o
   1   4  11      553.60      520.57      9.28 o
   2   4  11       62.69       64.24      5.30 o
   3   4  11        3.56        4.88      4.90 o
   4   4  11        4.98        6.45      4.86 o
   5   4  11       67.70       69.28      5.53 o
  -9   5  11       82.18       82.38      6.74 o
  -8   5  11       11.93       14.76      4.95 o
  -7   5  11       30.51       31.35      4.43 o
  -6   5  11       19.71       17.61      4.54 o
  -5   5  11       44.96       46.25      4.60 o
  -4   5  11      323.11      334.43      8.17 o
  -3   5  11       92.98       93.17      8.20 o
  -2   5  11      121.24      139.56      7.68 o
  -1   5  11       37.20       41.29      6.43 o
   0   5  11        0.24        4.63      4.89 o
   1   5  11      277.94      284.11      7.70 o
   2   5  11        5.23        6.06      4.30 o
   3   5  11       94.86       98.08      6.71 o
  -7   6  11        0.01        3.46      4.56 o
  -6   6  11        0.83        0.24      4.41 o
  -5   6  11      174.44      145.41      7.99 o
  -4   6  11       11.26       16.29      7.13 o
  -3   6  11       27.85       33.25      7.94 o
  -2   6  11       41.31       27.38      7.90 o
  -1   6  11       26.51       35.86      6.39 o
   0   6  11      132.92      148.57      8.53 o
   1   6  11       66.26       86.49      7.97 o
 -12   0  12      462.53      452.88     17.35 o
 -11   0  12       50.92       54.22     10.98 o
 -10   0  12       19.67       18.78      9.03 o
  -9   0  12       25.60       30.25      9.78 o
  -8   0  12      294.79      297.30     13.06 o
  -7   0  12      354.85      360.75     11.02 o
  -6   0  12      365.46      362.81     11.13 o
  -5   0  12      947.94      927.44     12.76 o
  -4   0  12     2151.01     2159.79     18.91 o
  -3   0  12       69.59       83.01      6.17 o
  -2   0  12      237.87      238.45      7.76 o
  -1   0  12       60.53       72.20      5.97 o
   0   0  12       39.02       43.88      8.44 o
   1   0  12      114.74      112.54      9.29 o
   2   0  12      120.12      142.75     10.84 o
   3   0  12      238.56      223.20     11.79 o
   4   0  12        6.93       12.77      6.60 o
   5   0  12      225.17      214.88     16.08 o
 -12   1  12      290.16      277.50     10.49 o
 -11   1  12      164.06      156.77      9.08 o
 -10   1  12      326.96      327.33     10.32 o
  -9   1  12      113.18      120.22      7.43 o
  -8   1  12      258.30      249.34      9.04 o
  -7   1  12      173.66      162.63     10.83 o
  -6   1  12       10.59       18.15      4.75 o
  -5   1  12      406.70      412.56      7.47 o
  -4   1  12        0.00        1.52      3.59 o
  -3   1  12       53.90       56.24      4.13 o
  -2   1  12       28.19       27.74      3.84 o
  -1   1  12        0.11        1.87      3.98 o
   0   1  12      370.51      362.67      9.49 o
   1   1  12        0.14        7.36      4.90 o
   2   1  12        6.28        7.20      4.61 o
   3   1  12      491.26      478.30     10.21 o
   4   1  12        5.61        6.20      5.26 o
   5   1  12        0.54        0.03      5.10 o
 -11   2  12      491.50      514.12     12.53 o
 -10   2  12      204.69      232.50      9.41 o
  -9   2  12      100.99      100.21      7.51 o
  -8   2  12      741.21      744.81     13.54 o
  -7   2  12       48.56       50.01      6.99 o
  -6   2  12       72.39       82.83      7.05 o
  -5   2  12        0.14        6.02      3.83 o
  -4   2  12     1791.43     1805.00     12.64 o
  -3   2  12      445.64      446.55      7.84 o
  -2   2  12      533.00      532.17      8.75 o
  -1   2  12      256.09      254.98      6.73 o
   0   2  12      210.34      208.83      6.43 o
   1   2  12      241.98      229.91      8.47 o
   2   2  12      220.81      223.48      7.71 o
   3   2  12       17.81       27.93      5.57 o
   4   2  12       86.15      100.14      6.53 o
   5   2  12      308.48      287.72      9.23 o
 -10   3  12       93.95      109.09      7.92 o
  -9   3  12       12.50       10.30      6.86 o
  -8   3  12      833.75      842.90     14.51 o
  -7   3  12      288.11      304.04     12.08 o
  -6   3  12      209.10      203.71      7.17 o
  -5   3  12      126.13      140.31      6.65 o
  -4   3  12       23.88       29.15      4.20 o
  -3   3  12       54.28       53.27      4.73 o
  -2   3  12      284.82      286.44      7.03 o
  -1   3  12       49.08       58.98      4.77 o
   0   3  12      174.89      176.28      6.30 o
   1   3  12      343.93      358.61      8.25 o
   2   3  12        3.59        4.12      5.06 o
   3   3  12       65.36       57.05      6.21 o
   4   3  12        4.50       13.21      5.04 o
  -9   4  12        7.80        5.78      5.37 o
  -8   4  12      360.39      371.37     10.89 o
  -7   4  12        1.41        2.48      6.00 o
  -6   4  12      333.64      317.14     10.91 o
  -5   4  12      170.88      177.08      7.55 o
  -4   4  12       21.83       21.74      6.61 o
  -3   4  12      175.80      177.20      6.97 o
  -2   4  12       23.62       23.27      4.94 o
  -1   4  12        1.58        4.99      5.21 o
   0   4  12        0.01        5.73      4.67 o
   1   4  12        1.49        1.22      4.56 o
   2   4  12       22.78       25.94      5.73 o
   3   4  12       56.22       45.67      6.03 o
  -8   5  12       27.26       24.70      5.75 o
  -7   5  12        6.50        6.51      5.28 o
  -6   5  12       35.31       42.34      5.19 o
  -5   5  12       16.74       19.77      7.05 o
  -4   5  12       38.49       41.41      7.32 o
  -3   5  12       27.01       26.43      6.02 o
  -2   5  12      185.52      184.12      7.65 o
  -1   5  12        1.21        6.65      5.36 o
   0   5  12       15.22       24.49      6.04 o
   1   5  12       13.75       23.87      5.84 o
 -10   1  13        9.90       11.33      7.24 o
  -9   1  13       35.36       42.56      7.24 o
  -8   1  13        6.78        9.63      6.22 o
  -7   1  13      187.44      210.85      7.96 o
  -6   1  13       61.09       64.68      5.44 o
  -5   1  13     1165.76     1138.64     12.65 o
  -4   1  13        2.25        5.22      3.77 o
  -3   1  13       27.75       36.24      4.44 o
  -2   1  13      216.13      211.67      8.04 o
  -1   1  13      333.96      331.45      9.46 o
   0   1  13      117.50      121.27      6.39 o
   1   1  13       10.74       12.71      5.11 o
   2   1  13      111.65      107.39      6.49 o
   3   1  13        0.93       -0.70      5.55 o
 -10   2  13      127.32      143.28      8.97 o
  -9   2  13       96.82      101.50      8.17 o
  -8   2  13        0.12        5.03      6.28 o
  -7   2  13      118.01      121.96      7.77 o
  -6   2  13        5.18        9.42      5.41 o
  -5   2  13        2.23        6.19      4.73 o
  -4   2  13      175.86      166.28      6.41 o
  -3   2  13        0.03        4.59      4.10 o
  -2   2  13      125.17      128.24      5.98 o
  -1   2  13       52.94       50.34      4.95 o
   0   2  13        6.49        9.12      4.91 o
   1   2  13      111.47      113.82      7.11 o
   2   2  13        5.13        6.04      5.43 o
  -9   3  13      174.58      166.84      9.45 o
  -8   3  13        0.59        3.78      6.61 o
  -7   3  13       38.78       34.06      7.02 o
  -6   3  13        5.41        6.47      6.12 o
  -5   3  13        6.67        6.52      5.31 o
  -4   3  13        2.51        6.09      5.31 o
  -3   3  13        0.52        3.65      4.82 o
  -2   3  13        4.78        8.74      4.51 o
  -1   3  13       27.05       33.17      5.11 o
   0   3  13       17.75       19.14      5.43 o
   1   3  13        9.84        7.05      5.27 o
  -7   4  13      113.75      124.82      8.18 o
  -6   4  13      196.30      206.65     10.90 o
  -5   4  13        4.70        6.95      6.23 o
  -4   4  13      142.38      142.94      7.92 o
  -3   4  13      238.61      254.17      8.13 o
  -2   4  13       18.57       28.65      6.23 o
  -1   4  13        0.61        5.89      6.07 o
   0   4  13        6.97        4.39      5.56 o
  -8   0  14      307.78      327.41     15.32 o
  -7   0  14      105.37       93.18      8.81 o
  -6   0  14       28.81       17.74      7.22 o
  -5   0  14      131.07      115.59      8.73 o
  -4   0  14      436.98      457.59     12.76 o
  -3   0  14      174.68      206.45     11.20 o
  -2   0  14      640.56      624.18     18.67 o
  -1   0  14       54.41       49.58      8.09 o
   0   0  14        0.89        6.16      7.09 o
  -8   1  14      263.34      273.15      9.15 o
  -7   1  14      127.50      130.01      7.52 o
  -6   1  14      338.48      329.47      9.29 o
  -5   1  14       49.73       44.05      5.64 o
  -4   1  14      118.00      113.33      6.28 o
  -3   1  14        0.11        4.12      4.58 o
  -2   1  14      109.95       97.06      6.02 o
  -1   1  14        1.79        6.14      4.89 o
   0   1  14      516.62      505.45     12.10 o
  -7   2  14      343.71      361.28      9.87 o
  -6   2  14        5.09        5.39      5.71 o
  -5   2  14      152.55      151.94      8.38 o
  -4   2  14      431.29      428.94     10.09 o
  -3   2  14       88.42       90.93      5.42 o
  -2   2  14        0.09       -2.61      4.94 o
  -1   2  14        3.32        3.97      5.35 o
  -4   3  14        4.87        9.42      5.75 o
  -3   3  14        2.47        8.21      6.10 o
 
